# Supplementary material for: N′-(4-Cyano­benzyl­idene)furan-2-carbohydrazide monohydrate
Source: Acta Crystallogr Sect E Struct Rep Online. 2010 Jun 16;66(Pt 7):o1670. doi: 10.1107/S1600536810022221 (PMC3006838; doi:10.1107/S1600536810022221)
Supplement: Supplementary file 2 [file e-66-o1670-Isup2.hkl]

# 
# h,k,l, Fc-squared, Fo-squared, sigma(Fo-squared) and status flag 
# 
data_I
_shelx_title ' a1 in P2(1)/n' 
_shelx_refln_list_code          4 
_shelx_F_calc_maximum      301.69 
_exptl_crystal_F_000       536.00 
_reflns_d_resolution_high  0.7701 
 
loop_ 
 _symmetry_equiv_pos_as_xyz 
 'x, y, z' 
 '-x+1/2, y+1/2, -z+1/2' 
 '-x, -y, -z' 
 'x-1/2, -y-1/2, z-1/2' 
 
_cell_length_a     7.0501 
_cell_length_b    14.2955 
_cell_length_c    12.6400 
_cell_angle_alpha  90.000 
_cell_angle_beta  103.382 
_cell_angle_gamma  90.000 
 
_shelx_F_squared_multiplier     1.000 
 
loop_ 
 _refln_index_h 
 _refln_index_k 
 _refln_index_l 
 _refln_F_squared_calc 
 _refln_F_squared_meas 
 _refln_F_squared_sigma 
 _refln_observed_status 
   2   0   0    18717.28    21790.47    235.40 o 
   4   0   0      107.96      116.34      4.81 o 
   6   0   0      233.19      251.83      8.70 o 
   8   0   0        4.50        4.67      5.22 o 
   1   1   0       45.86       32.44      0.98 o 
   2   1   0    13714.95    15293.25     95.72 o 
   3   1   0      213.87      205.84      5.16 o 
   4   1   0       41.68       47.12      2.45 o 
   5   1   0       29.36       30.00      2.49 o 
   6   1   0        5.15        4.28      2.04 o 
   7   1   0        1.53        1.74      1.90 o 
   8   1   0        7.17        8.82      3.78 o 
   1   2   0     1079.13     1043.71     12.26 o 
   2   2   0     1673.29     1638.28     10.32 o 
   3   2   0      180.57      210.05      2.73 o 
   4   2   0       30.47       29.31      1.86 o 
   5   2   0       21.27       21.02      2.42 o 
   6   2   0       42.94       45.51      2.83 o 
   7   2   0       20.10       17.67      2.92 o 
   8   2   0        0.60        1.05      3.04 o 
   1   3   0       17.99       22.75      1.23 o 
   2   3   0     2132.83     2204.41     25.29 o 
   3   3   0       20.48       21.32      1.53 o 
   4   3   0       53.37       60.01      2.11 o 
   5   3   0       13.84       13.25      2.02 o 
   6   3   0       24.92       27.28      2.72 o 
   7   3   0        0.11        3.72      2.61 o 
   8   3   0        4.04        0.65      3.97 o 
   0   4   0      575.20      546.78      8.66 o 
   1   4   0        7.72       10.82      1.84 o 
   2   4   0      834.45      846.12     15.71 o 
   3   4   0      300.22      278.17      3.93 o 
   4   4   0       13.66       12.11      1.45 o 
   5   4   0        5.73        4.50      1.35 o 
   6   4   0       27.34       24.51      2.90 o 
   7   4   0        4.40        3.85      2.37 o 
   8   4   0        0.73       -2.56      5.19 o 
   1   5   0      534.50      542.84      6.06 o 
   2   5   0      240.18      215.06      2.72 o 
   3   5   0       15.82       21.49      2.98 o 
   4   5   0       26.04       24.58      3.50 o 
   5   5   0      488.92      454.39     13.39 o 
   6   5   0        0.65        0.14      2.03 o 
   7   5   0       25.16       32.87      5.15 o 
   8   5   0        1.11        6.66     10.09 o 
   0   6   0     1394.84     1455.82     17.45 o 
   1   6   0      151.22      143.55      3.14 o 
   2   6   0      278.21      291.23      3.31 o 
   3   6   0      738.46      759.82      9.54 o 
   4   6   0      221.82      231.84      6.16 o 
   5   6   0       44.25       64.04     12.31 o 
   6   6   0       10.59        8.53      3.92 o 
   7   6   0       17.02       13.77      6.06 o 
   8   6   0        0.05       -0.77      4.20 o 
   1   7   0      514.99      511.00      6.26 o 
   2   7   0       92.64       84.18      2.08 o 
   3   7   0      392.95      407.39      5.94 o 
   4   7   0       11.84        7.40      3.05 o 
   5   7   0        8.05       10.34      3.30 o 
   6   7   0       39.19       40.29      7.17 o 
   7   7   0       21.96       16.12      7.81 o 
   8   7   0        0.51        0.27      7.53 o 
   0   8   0       14.29        8.81      7.19 o 
   1   8   0       15.97       10.96      2.49 o 
   2   8   0       60.95       55.54      2.14 o 
   3   8   0        3.42        2.47      4.43 o 
   4   8   0       28.32       29.58      3.83 o 
   5   8   0        2.62        0.50      2.80 o 
   6   8   0        1.07       -0.31      2.75 o 
   7   8   0        0.84       -4.57      5.88 o 
   8   8   0        0.40       -3.66      8.41 o 
   1   9   0        1.21        0.88      1.60 o 
   2   9   0       91.65      109.46      2.71 o 
   3   9   0       64.56       68.44     15.55 o 
   4   9   0        9.27       10.96      5.06 o 
   5   9   0        1.71        1.92      2.98 o 
   6   9   0        5.47        1.13      2.78 o 
   7   9   0        4.00       -1.34      5.62 o 
   0  10   0        1.54        3.24      2.33 o 
   1  10   0      620.94      658.25      8.23 o 
   2  10   0       50.77       61.60      2.33 o 
   3  10   0        2.26        1.58      1.10 o 
   4  10   0        0.03        1.51      2.68 o 
   5  10   0       18.58        6.15      5.70 o 
   6  10   0        0.13        0.18      4.24 o 
   7  10   0        0.10       -5.56     13.22 o 
   1  11   0      394.81      394.84      7.39 o 
   2  11   0       51.48       45.70      5.97 o 
   3  11   0      238.59      240.45      4.54 o 
   4  11   0       14.93        4.07      6.70 o 
   5  11   0        2.98       -1.94     17.11 o 
   6  11   0        3.06        1.30      5.88 o 
   7  11   0        0.89       -0.48      7.75 o 
   0  12   0      784.15      607.92    286.97 o 
   1  12   0     1625.23     1712.49     21.85 o 
   2  12   0     1090.21     1129.12     10.77 o 
   3  12   0        0.33       -0.04      1.10 o 
   4  12   0      356.30      388.20     14.10 o 
   5  12   0        3.20        5.06     19.05 o 
   6  12   0        5.60        9.33     22.94 o 
   1  13   0      246.47      272.05      7.31 o 
   2  13   0        1.37        2.56      2.01 o 
   3  13   0      135.67      133.47      3.98 o 
   4  13   0       73.62       82.83     24.50 o 
   5  13   0        0.67       -5.06     20.61 o 
   6  13   0       27.48       14.00     25.28 o 
   0  14   0      101.63       11.28      7.00 o 
   1  14   0       31.94       27.08      4.35 o 
   2  14   0       11.06       11.89      3.08 o 
   3  14   0        0.59        1.21      1.43 o 
   4  14   0        2.12       -3.11     11.28 o 
   5  14   0        8.20        4.86      7.34 o 
   1  15   0       42.83       41.30      5.12 o 
   2  15   0       16.76       15.57      2.78 o 
   3  15   0        0.07       -6.61     16.72 o 
   4  15   0        8.26       25.66     22.55 o 
   5  15   0        2.31        5.11      7.10 o 
   0  16   0       37.75       -0.39      5.44 o 
   1  16   0        6.65        4.59      4.09 o 
   2  16   0        2.29        6.65     11.47 o 
   3  16   0        5.06        8.94     11.67 o 
   4  16   0        4.25       19.05     23.72 o 
   1  17   0        7.46        7.16      7.05 o 
   2  17   0        1.10        6.22     15.94 o 
   3  17   0        4.47       -1.94     16.72 o 
   0  18   0       16.51       14.00     12.05 o 
   1  18   0       55.48       67.66     18.66 o 
   2  18   0        2.22       12.83     17.89 o 
  -9   0   1        4.65        5.06      6.22 o 
  -7   0   1        1.12       -2.48      3.69 o 
  -5   0   1      107.76      104.77      4.59 o 
  -3   0   1      342.84      312.70     13.64 o 
   1   0   1       47.91       59.31      3.63 o 
   3   0   1      373.94      369.06      7.02 o 
   5   0   1      172.08      193.58      5.58 o 
   7   0   1       47.25       52.87      5.23 o 
  -9   1   1        0.71        6.22      6.61 o 
  -8   1   1       14.01       15.36      4.18 o 
  -7   1   1       17.98       18.12      3.20 o 
  -6   1   1      105.68      117.82      4.54 o 
  -5   1   1       12.93       12.25      1.69 o 
  -4   1   1     2493.31     2511.04     22.60 o 
  -3   1   1       20.52       24.15      1.50 o 
  -2   1   1     2251.16     2187.59     14.00 o 
  -1   1   1     1978.37     2046.27     32.97 o 
   1   1   1       10.55        5.79      1.48 o 
   2   1   1     6241.75     6225.41     70.24 o 
   3   1   1      262.39      262.26      4.38 o 
   4   1   1      252.30      290.66      4.54 o 
   5   1   1       25.75       30.58      2.50 o 
   6   1   1       20.54       26.81      3.01 o 
   7   1   1       31.56       28.70      4.63 o 
   8   1   1       16.50        8.77      2.78 o 
  -8   2   1        0.74       -0.17      3.17 o 
  -7   2   1        0.46        4.57      2.74 o 
  -6   2   1       55.72       59.76      3.96 o 
  -5   2   1      190.34      195.36      3.82 o 
  -4   2   1       13.75        9.56      1.66 o 
  -3   2   1      401.99      390.07      7.89 o 
  -2   2   1     2079.51     2172.51     20.07 o 
  -1   2   1       28.02       25.08      1.88 o 
   0   2   1      798.66      767.44      7.51 o 
   1   2   1     1661.16     1630.61     10.47 o 
   2   2   1      149.04      177.04      2.46 o 
   3   2   1      634.47      664.04      5.53 o 
   4   2   1       96.14      108.02      2.59 o 
   5   2   1        3.03        4.22      1.91 o 
   6   2   1        3.31        1.01      2.03 o 
   7   2   1        8.99        8.80      2.75 o 
   8   2   1        0.00        5.08      3.11 o 
  -8   3   1        2.29       -0.10      6.80 o 
  -7   3   1       18.88       13.26      3.50 o 
  -6   3   1       10.52        6.78      2.32 o 
  -5   3   1       44.51       50.44      2.69 o 
  -4   3   1      134.24      145.28      3.19 o 
  -3   3   1       17.20       18.36      1.34 o 
  -2   3   1      340.97      321.59      4.43 o 
  -1   3   1      255.41      201.50      2.85 o 
   0   3   1        2.48        5.53      2.14 o 
   1   3   1       34.10       23.17      1.59 o 
   2   3   1       35.76       26.73      1.99 o 
   3   3   1      167.94      148.46      2.47 o 
   4   3   1       44.87       48.22      2.18 o 
   5   3   1        0.00        0.10      1.57 o 
   6   3   1        4.80        3.62      1.97 o 
   7   3   1        0.67        2.23      2.38 o 
   8   3   1        4.59       11.41      4.57 o 
  -8   4   1        1.08       -5.83     12.44 o 
  -7   4   1        7.48        9.03      6.07 o 
  -6   4   1        0.09       -0.11      1.67 o 
  -5   4   1       54.19       52.88      2.81 o 
  -4   4   1       13.74       12.84      1.07 o 
  -3   4   1      372.15      375.29      5.42 o 
  -2   4   1      117.72      106.78      5.05 o 
  -1   4   1      298.73      302.01      3.29 o 
   0   4   1       87.13       78.98      3.29 o 
   1   4   1      430.96      425.80      4.88 o 
   2   4   1      251.22      248.45      5.18 o 
   3   4   1       84.61       87.28      2.33 o 
   4   4   1        8.60        9.60      1.60 o 
   5   4   1      169.25      174.21      3.91 o 
   6   4   1        3.06        2.77      2.22 o 
   7   4   1        9.07        5.43      3.32 o 
   8   4   1        0.27       -4.29      4.29 o 
  -8   5   1        1.18        5.06     20.22 o 
  -7   5   1       24.61       24.60      6.94 o 
  -6   5   1        7.96        7.11      3.77 o 
  -5   5   1       63.44       56.76      3.47 o 
  -4   5   1        0.16       -0.17      1.77 o 
  -3   5   1      178.77      180.69      4.04 o 
  -2   5   1      197.78      229.02     16.33 o 
  -1   5   1       12.25        9.16      1.54 o 
   0   5   1       72.99       74.85      3.06 o 
   1   5   1      828.10      868.20      7.72 o 
   2   5   1       12.81        9.33      2.12 o 
   3   5   1        0.00        1.73      0.99 o 
   4   5   1        8.33        9.37      1.42 o 
   5   5   1       14.07       11.36      1.81 o 
   6   5   1        3.18        2.71      1.61 o 
   7   5   1       56.85       51.99      9.27 o 
   8   5   1        0.08       -1.26      4.04 o 
  -8   6   1        2.42       21.39     25.28 o 
  -7   6   1       46.25       50.94      7.06 o 
  -6   6   1        0.20       -0.97      2.91 o 
  -5   6   1      219.63      207.80      5.53 o 
  -4   6   1      252.34      270.45      5.14 o 
  -3   6   1      418.96      404.62      4.98 o 
  -2   6   1      315.53      290.09      3.44 o 
  -1   6   1      199.10      209.24      3.34 o 
   0   6   1     1168.09     1096.75     11.81 o 
   1   6   1     3248.21     3266.11     68.29 o 
   2   6   1      275.14      302.98      5.20 o 
   3   6   1     1287.43     1343.75     11.44 o 
   4   6   1        1.72        2.41      0.80 o 
   5   6   1      244.61      233.16     10.51 o 
   6   6   1       28.05       28.97      4.78 o 
   7   6   1       29.55       29.54      5.22 o 
   8   6   1        0.16        4.30      4.28 o 
  -8   7   1        8.32        1.43      5.06 o 
  -7   7   1       13.43       14.93     31.89 o 
  -6   7   1        5.07        3.39      2.83 o 
  -5   7   1       35.58       30.73      4.04 o 
  -4   7   1       68.14       66.12      2.81 o 
  -3   7   1        1.56        1.66      2.54 o 
  -2   7   1      424.78      391.17      7.24 o 
  -1   7   1        8.83        6.17      1.61 o 
   0   7   1      294.15      287.91      5.45 o 
   1   7   1      275.87      316.69      4.89 o 
   2   7   1      108.79      108.45      2.47 o 
   3   7   1      163.94      172.96      3.70 o 
   4   7   1       12.14       12.31      3.36 o 
   5   7   1       28.97       26.08      4.24 o 
   6   7   1       35.04       31.62      4.17 o 
   7   7   1        0.82        5.06      5.72 o 
   8   7   1       18.67       10.00      7.58 o 
  -8   8   1        0.95        8.26     12.25 o 
  -7   8   1        0.52        1.96      5.20 o 
  -6   8   1       12.50       15.20      5.93 o 
  -5   8   1       54.89       65.11      7.22 o 
  -4   8   1        4.95        0.96      4.24 o 
  -3   8   1       36.32       44.77     15.29 o 
  -2   8   1       86.87       81.33      2.44 o 
  -1   8   1       48.13       42.76      2.76 o 
   0   8   1       20.73       14.20      3.82 o 
   1   8   1      337.18      375.37      5.65 o 
   2   8   1        0.56        2.45      1.58 o 
   3   8   1      522.19      540.23      7.98 o 
   4   8   1       60.89       63.12      5.31 o 
   5   8   1       11.31        9.21      4.60 o 
   6   8   1       11.27        6.83      3.77 o 
   7   8   1        0.38        3.32      6.40 o 
  -7   9   1        4.66        1.09      4.86 o 
  -6   9   1        0.46       -1.21      4.86 o 
  -5   9   1       36.17       33.44     19.05 o 
  -4   9   1       14.98       22.94     15.55 o 
  -3   9   1      103.14       94.88     15.17 o 
  -2   9   1       63.51       70.53      2.45 o 
  -1   9   1       20.85       18.95      2.55 o 
   0   9   1        1.02        1.53      1.64 o 
   1   9   1        9.34        6.89      1.82 o 
   2   9   1      137.55      139.12      4.46 o 
   3   9   1        8.00        7.57      1.25 o 
   4   9   1        0.16        0.00      2.99 o 
   5   9   1        0.36        0.26      3.12 o 
   6   9   1        0.98        2.37      3.19 o 
   7   9   1        1.10        7.65      6.36 o 
  -7  10   1        0.06       29.55     26.83 o 
  -6  10   1        2.50       -0.35      5.49 o 
  -5  10   1        6.97        8.17     17.11 o 
  -4  10   1        0.01        5.44     13.61 o 
  -3  10   1      141.80      137.65     17.89 o 
  -2  10   1        7.34       20.74     10.70 o 
  -1  10   1        0.00        1.50      2.09 o 
   0  10   1       84.74       82.10      3.27 o 
   1  10   1      173.76      158.09      4.83 o 
   2  10   1       36.50       36.24      2.46 o 
   3  10   1       18.33       18.43      1.65 o 
   4  10   1        1.64        3.68      3.44 o 
   5  10   1        7.68       10.17      4.72 o 
   6  10   1       36.34       38.51      6.96 o 
   7  10   1        0.55       -2.90      6.03 o 
  -7  11   1        0.68       12.83     25.28 o 
  -6  11   1        2.75       11.67     22.16 o 
  -5  11   1       90.16       64.55     24.50 o 
  -4  11   1       77.55       64.55     21.00 o 
  -3  11   1      317.89      358.16     11.75 o 
  -2  11   1      132.75      132.39      4.56 o 
  -1  11   1        0.23        4.35      3.04 o 
   0  11   1      244.27      233.88      5.24 o 
   1  11   1      685.32      682.91     20.58 o 
   2  11   1       61.03       70.58      2.90 o 
   3  11   1       48.00       47.52      2.53 o 
   4  11   1        3.92        7.82      4.04 o 
   5  11   1       27.60       19.69     11.76 o 
   6  11   1       28.99       29.23      6.28 o 
   7  11   1        0.77       -6.06      7.33 o 
  -6  12   1        3.12       -6.22     21.78 o 
  -5  12   1       15.35       16.33     21.78 o 
  -4  12   1       40.50       44.48      7.63 o 
  -3  12   1       20.33       21.77      1.76 o 
  -2  12   1        0.07        0.11      1.60 o 
  -1  12   1       21.38       21.39      3.60 o 
   0  12   1       41.11       23.73      7.07 o 
   1  12   1       29.91       29.56      3.44 o 
   2  12   1       64.17       90.51     16.81 o 
   3  12   1       95.20       98.64      8.25 o 
   4  12   1        0.21       -0.94      3.29 o 
   5  12   1        6.45        1.17     17.50 o 
   6  12   1        8.12        9.38      5.55 o 
  -6  13   1       60.24       38.89     29.55 o 
  -5  13   1       19.61       27.22     24.11 o 
  -4  13   1       53.32       61.05     22.55 o 
  -3  13   1       30.29       36.60      2.28 o 
  -2  13   1       46.54       46.49      2.68 o 
  -1  13   1       14.77       13.46      3.00 o 
   0  13   1      178.45      171.78      7.75 o 
   1  13   1       13.81        8.28      4.51 o 
   2  13   1      142.28      135.06      4.20 o 
   3  13   1       37.07       39.21      2.45 o 
   4  13   1       84.58       86.74      7.27 o 
   5  13   1        6.85        6.26      6.80 o 
   6  13   1       28.09       14.39      8.25 o 
  -5  14   1       49.75       63.80     10.11 o 
  -4  14   1       16.27       13.61     12.44 o 
  -3  14   1       34.54       36.54      6.88 o 
  -2  14   1        0.22       -0.46      4.90 o 
  -1  14   1        0.80        3.26      5.24 o 
   0  14   1       13.82        3.44      6.42 o 
   1  14   1       20.00       17.84      4.33 o 
   2  14   1        2.76       -0.05      2.05 o 
   3  14   1      121.91      117.39      3.57 o 
   4  14   1        3.50       -3.69      6.90 o 
   5  14   1        7.10        2.74      6.55 o 
  -5  15   1       12.06       26.44     16.72 o 
  -4  15   1        2.19       -9.33     19.05 o 
  -3  15   1       15.84       22.16     18.28 o 
  -2  15   1        0.64        1.40      2.44 o 
  -1  15   1       15.52       62.56     20.61 o 
   0  15   1        0.12       -2.40      4.76 o 
   1  15   1       67.84       73.60      4.83 o 
   2  15   1        0.16        2.61      2.39 o 
   3  15   1       20.46       36.55     21.39 o 
   4  15   1        2.38       22.16     22.55 o 
   5  15   1        1.06        2.97      6.28 o 
  -4  16   1        1.09      -22.94     22.94 o 
  -3  16   1        1.41       -3.50     10.11 o 
  -2  16   1        0.61       -7.00     14.00 o 
  -1  16   1        1.74        1.76      5.47 o 
   0  16   1        0.45        2.14      5.50 o 
   1  16   1        5.48        2.99      3.06 o 
   2  16   1        4.63        6.98      3.21 o 
   3  16   1        2.90        4.28     17.89 o 
   4  16   1        3.89       18.86     14.58 o 
  -3  17   1       31.30       40.86      8.27 o 
  -2  17   1        1.05       -3.11     14.00 o 
  -1  17   1        3.43        5.04      8.24 o 
   0  17   1        0.42       -0.33      2.95 o 
   1  17   1       24.03       24.53      5.45 o 
   2  17   1        3.57       24.89     18.66 o 
   3  17   1        5.07       23.83     10.80 o 
  -2  18   1        0.39        3.11     15.17 o 
  -1  18   1        1.80       21.39     15.17 o 
   0  18   1        1.56       -0.26      5.39 o 
   1  18   1        2.44       54.88     35.19 o 
  -8   0   2       27.51       20.61     11.28 o 
  -6   0   2       78.71       71.16     14.39 o 
  -4   0   2     7625.49     7722.82    101.29 o 
  -2   0   2    91016.66   105019.13   1812.61 o 
   0   0   2     6818.82     7043.84     77.38 o 
   2   0   2      690.30      635.33      9.89 o 
   4   0   2      933.67      971.56     12.63 o 
   6   0   2        4.99        1.12      3.41 o 
   8   0   2        4.26        9.26      4.97 o 
  -9   1   2        0.29      -10.11     12.44 o 
  -8   1   2        9.00        8.30      4.73 o 
  -7   1   2        4.28        4.75      3.21 o 
  -6   1   2      222.45      206.09     10.66 o 
  -5   1   2        0.63       -0.24      2.00 o 
  -4   1   2     3619.26     3719.24     34.33 o 
  -3   1   2      161.29      146.93      3.73 o 
  -2   1   2      100.72       83.37      3.02 o 
  -1   1   2       67.30       56.41      2.20 o 
   0   1   2     5666.48     5235.84    113.57 o 
   1   1   2     1330.57     1337.73     17.87 o 
   2   1   2      644.90      640.56      6.75 o 
   3   1   2       35.79       32.50      3.04 o 
   4   1   2       20.71       15.45      3.85 o 
   5   1   2       45.64       43.89      3.40 o 
   6   1   2       36.79       37.28      3.80 o 
   7   1   2        0.79       -1.92      2.42 o 
   8   1   2        0.62       -1.48      2.86 o 
  -9   2   2        2.72       21.78     14.00 o 
  -8   2   2       17.24        7.45      4.59 o 
  -7   2   2        2.66        1.56      5.25 o 
  -6   2   2        3.17        3.88      2.84 o 
  -5   2   2        5.89        5.35      2.30 o 
  -4   2   2      459.96      479.92      7.08 o 
  -3   2   2       42.42       40.92      1.92 o 
  -2   2   2     1119.97     1164.63     15.94 o 
  -1   2   2     1791.09     1742.72     15.00 o 
   0   2   2      622.57      532.63      8.47 o 
   1   2   2      112.04       69.96      2.67 o 
   2   2   2      267.29      253.28      4.20 o 
   3   2   2      427.64      419.21      5.75 o 
   4   2   2       69.01       76.35      3.18 o 
   5   2   2        7.70        4.53      1.87 o 
   6   2   2        0.22        0.13      2.00 o 
   7   2   2        0.27       -1.07      2.43 o 
   8   2   2        0.34        2.06      3.11 o 
  -8   3   2        0.10        2.42      6.48 o 
  -7   3   2        8.80        8.77      2.30 o 
  -6   3   2       25.75       24.99      5.08 o 
  -5   3   2        2.38        0.76      1.34 o 
  -4   3   2       60.82       61.19      2.40 o 
  -3   3   2       74.16       79.29      1.87 o 
  -2   3   2     1671.63     1630.10     10.90 o 
  -1   3   2      105.65      116.55      2.68 o 
   0   3   2     2754.82     2620.49     25.35 o 
   1   3   2       30.98       38.66      2.38 o 
   2   3   2       33.54       34.62      1.93 o 
   3   3   2       68.03       62.42      2.29 o 
   4   3   2      253.13      263.58      4.19 o 
   5   3   2        1.51        0.94      1.84 o 
   6   3   2        0.09        1.69      2.16 o 
   7   3   2        6.24       10.99      2.83 o 
   8   3   2        5.54        3.76      6.12 o 
  -8   4   2        2.87       30.33     21.00 o 
  -7   4   2        0.21        1.90      8.55 o 
  -6   4   2        8.24        6.83      2.53 o 
  -5   4   2       18.54       16.50      1.53 o 
  -4   4   2        5.20        4.57      0.95 o 
  -3   4   2       43.08       47.77      5.88 o 
  -2   4   2       10.34       11.21      1.15 o 
  -1   4   2       97.76       94.74      2.50 o 
   0   4   2     2149.60     2019.07     16.11 o 
   1   4   2      959.57      925.23      8.20 o 
   2   4   2      429.94      458.33      4.75 o 
   3   4   2      151.12      150.54      3.37 o 
   4   4   2       59.26       56.53      2.54 o 
   5   4   2       35.08       36.18      2.55 o 
   6   4   2       29.73       26.30      3.35 o 
   7   4   2        0.86        2.42      2.46 o 
   8   4   2        1.54        0.41      4.43 o 
  -8   5   2        0.04       10.50     12.83 o 
  -7   5   2       40.22       32.66     13.22 o 
  -6   5   2        8.87        9.52      4.78 o 
  -5   5   2       20.27       22.70      6.95 o 
  -4   5   2        0.33        1.62      3.98 o 
  -3   5   2       11.95       16.30      3.86 o 
  -2   5   2      683.02      688.09      6.04 o 
  -1   5   2      256.15      254.59      3.48 o 
   0   5   2      195.90      168.87      3.69 o 
   1   5   2     1122.28     1189.42     12.19 o 
   2   5   2       79.55       79.14      2.53 o 
   3   5   2     1581.58     1593.06     12.25 o 
   4   5   2       40.05       33.43      2.34 o 
   5   5   2       42.16       48.09      2.75 o 
   6   5   2        0.66        0.87      2.13 o 
   7   5   2        3.57        2.18      2.47 o 
   8   5   2        0.78        8.04      6.17 o 
  -8   6   2        7.41       22.94     22.94 o 
  -7   6   2       25.78       32.87     10.30 o 
  -6   6   2       53.16       61.40      6.61 o 
  -5   6   2       54.26       54.83     16.72 o 
  -4   6   2       85.64      103.79      7.15 o 
  -3   6   2      117.30      122.30      7.94 o 
  -2   6   2      647.30      701.91      6.51 o 
  -1   6   2      162.39      180.04      3.30 o 
   0   6   2      236.20      265.06      4.59 o 
   1   6   2      969.48     1037.26     10.76 o 
   2   6   2      419.03      435.19      6.29 o 
   3   6   2        2.06        2.39      1.31 o 
   4   6   2        1.33        1.30      1.16 o 
   5   6   2       45.06       46.95      2.65 o 
   6   6   2        0.03       -1.39      2.05 o 
   7   6   2       10.87       11.25      6.26 o 
   8   6   2       34.83       13.68      8.87 o 
  -8   7   2        4.19       -6.33      6.33 o 
  -7   7   2        1.03        1.93      4.83 o 
  -6   7   2        0.09       -6.47      7.97 o 
  -5   7   2       67.12       68.51      6.85 o 
  -4   7   2        4.26       11.65      8.36 o 
  -3   7   2        8.90       14.19      5.97 o 
  -2   7   2        0.18        1.67      1.26 o 
  -1   7   2      943.46      964.14      9.37 o 
   0   7   2      676.40      626.94      6.31 o 
   1   7   2      468.74      491.59      7.02 o 
   2   7   2        3.20        3.72      1.87 o 
   3   7   2      120.09      110.08      3.50 o 
   4   7   2      261.00      267.59      3.54 o 
   5   7   2      132.76      129.60      4.23 o 
   6   7   2        1.80        3.76      4.50 o 
   7   7   2       51.44       39.53      7.51 o 
  -8   8   2        0.07      -10.89     24.50 o 
  -7   8   2        2.74        4.70      9.72 o 
  -6   8   2        8.29       -6.33     25.47 o 
  -5   8   2        0.00        0.25      4.37 o 
  -4   8   2       85.07       98.98      6.33 o 
  -3   8   2       18.31       17.43      4.55 o 
  -2   8   2       15.23       10.92      1.39 o 
  -1   8   2        0.69        0.33      1.34 o 
   0   8   2        9.29        5.04      1.64 o 
   1   8   2        9.13        9.36      2.02 o 
   2   8   2      146.83      163.05      3.98 o 
   3   8   2        9.18        8.29      2.22 o 
   4   8   2       77.81       70.60      2.60 o 
   5   8   2        8.94       14.02      4.25 o 
   6   8   2        5.31        6.88      3.91 o 
   7   8   2       13.71       13.35      6.78 o 
  -7   9   2        2.49       -1.18      5.52 o 
  -6   9   2        0.71        5.08     22.55 o 
  -5   9   2       76.74       86.71     21.78 o 
  -4   9   2        2.40        7.78     12.83 o 
  -3   9   2        1.97        7.00      6.61 o 
  -2   9   2       41.67       41.49      2.19 o 
  -1   9   2       58.72       60.93      2.65 o 
   0   9   2      404.73      439.06      6.14 o 
   1   9   2        0.28       -0.32      1.17 o 
   2   9   2        1.36        2.43      1.72 o 
   3   9   2        4.63        6.36      1.52 o 
   4   9   2        0.49        1.72      1.35 o 
   5   9   2       13.05       12.45      4.38 o 
   6   9   2        2.84        5.39      5.10 o 
   7   9   2        0.05       -2.77      5.80 o 
  -7  10   2       12.84        9.09     20.22 o 
  -6  10   2        0.74        5.06     17.89 o 
  -5  10   2       19.15       31.89     19.83 o 
  -4  10   2        2.90       -0.39     10.89 o 
  -3  10   2      361.53      359.30     22.55 o 
  -2  10   2        1.38        2.55      1.67 o 
  -1  10   2       92.51      104.46      3.32 o 
   0  10   2      108.68      124.02      4.05 o 
   1  10   2        9.21        3.25      1.63 o 
   2  10   2        2.78        1.79      1.96 o 
   3  10   2        3.37        2.33      1.66 o 
   4  10   2        1.01        0.46      4.48 o 
   5  10   2        0.92        3.66      4.48 o 
   6  10   2        4.00        9.28      4.65 o 
   7  10   2        0.07        5.64     15.08 o 
  -7  11   2        7.43      -16.72     26.83 o 
  -6  11   2        9.04        5.98     14.57 o 
  -5  11   2      160.72      181.98     29.16 o 
  -4  11   2        7.70       -4.67     14.39 o 
  -3  11   2       72.52       72.07      3.14 o 
  -2  11   2      196.68      192.73      7.18 o 
  -1  11   2      329.29      328.53      5.15 o 
   0  11   2       97.01       92.39      4.11 o 
   1  11   2       32.07       28.70      4.21 o 
   2  11   2       11.14       13.29      3.14 o 
   3  11   2        0.02        0.82      1.89 o 
   4  11   2        2.26        1.25      4.27 o 
   5  11   2        6.44        8.74      4.62 o 
   6  11   2        5.31        1.05      6.92 o 
  -6  12   2      108.54      112.38     31.89 o 
  -5  12   2       16.67       17.50     21.00 o 
  -4  12   2      335.84      376.10     14.22 o 
  -3  12   2     1044.79     1106.09     19.57 o 
  -2  12   2      659.71      700.05     15.68 o 
  -1  12   2      893.20      922.28     11.90 o 
   0  12   2     1256.75     1296.84     13.34 o 
   1  12   2       42.42       39.31      5.22 o 
   2  12   2      343.85      330.66      6.66 o 
   3  12   2       22.66       17.08      2.44 o 
   4  12   2        8.23        3.72      4.68 o 
   5  12   2       16.80       14.70      8.78 o 
   6  12   2        0.52        0.30      6.63 o 
  -6  13   2       27.64       33.44     27.61 o 
  -5  13   2       57.88       59.62      9.37 o 
  -4  13   2       22.34       39.27     13.22 o 
  -3  13   2      127.68      133.25      4.47 o 
  -2  13   2       43.65       49.48      4.83 o 
  -1  13   2      317.78      364.52      7.67 o 
   0  13   2        1.11       -0.98      2.51 o 
   1  13   2      149.31      155.34      6.63 o 
   2  13   2       58.56       69.73      6.41 o 
   3  13   2       26.95       25.64      3.13 o 
   4  13   2       18.82       10.09      6.02 o 
   5  13   2        1.62        3.73      8.22 o 
   6  13   2        0.21        4.99      6.64 o 
  -6  14   2        0.06      -14.39     15.55 o 
  -5  14   2        0.10        7.39     13.22 o 
  -4  14   2        5.67       17.11     19.05 o 
  -3  14   2       19.18       14.78     15.94 o 
  -2  14   2       35.50       38.64      8.75 o 
  -1  14   2       71.84       78.48      7.98 o 
   0  14   2        0.60       -1.35      2.95 o 
   1  14   2        8.79        4.38      2.24 o 
   2  14   2       23.62       25.76      2.98 o 
   3  14   2       21.51       17.73      5.24 o 
   4  14   2       18.57       23.92      7.05 o 
   5  14   2        6.96        5.12      7.15 o 
  -5  15   2        0.01       19.44     23.72 o 
  -4  15   2       10.16        9.33     19.05 o 
  -3  15   2        2.49       -6.61     15.94 o 
  -2  15   2        0.72        2.96      2.73 o 
  -1  15   2       50.44       61.82      8.08 o 
   0  15   2        0.40        3.83      5.91 o 
   1  15   2        3.21        1.10      2.15 o 
   2  15   2       50.94       62.67      5.77 o 
   3  15   2        0.88        3.06      3.82 o 
   4  15   2        3.97       -0.50      5.19 o 
  -4  16   2        1.98       25.66     22.55 o 
  -3  16   2        4.67        3.89     10.11 o 
  -2  16   2        6.09        6.35      4.41 o 
  -1  16   2        1.60        0.65      3.61 o 
   0  16   2       27.77       20.00      5.68 o 
   1  16   2       16.08       11.22      3.75 o 
   2  16   2        0.05        0.62      2.37 o 
   3  16   2        3.97       14.19      6.92 o 
   4  16   2        5.64        3.86      6.50 o 
  -3  17   2        0.85      -12.83     18.66 o 
  -2  17   2        0.00       17.89     16.33 o 
  -1  17   2        4.38      -13.61     13.61 o 
   0  17   2        7.52        8.46      5.65 o 
   1  17   2        2.55        1.06      2.82 o 
   2  17   2       40.71       35.00     21.00 o 
   3  17   2        7.51        8.72      9.80 o 
  -2  18   2        8.86        7.78     16.33 o 
  -1  18   2       20.52       34.61     16.33 o 
   0  18   2        0.44       -2.10      7.18 o 
   1  18   2        0.00       -0.74      2.77 o 
  -9   0   3        0.17        8.55     10.89 o 
  -7   0   3        2.22        4.28     10.89 o 
  -5   0   3      120.66      122.90      6.05 o 
  -3   0   3      240.21      273.79      5.35 o 
  -1   0   3      580.00      624.95      8.96 o 
   1   0   3     1240.77     1126.15     13.82 o 
   3   0   3     1996.53     2099.40     22.78 o 
   5   0   3      169.53      184.86      6.51 o 
   7   0   3        0.54        2.61      4.20 o 
  -9   1   3        3.23       -3.50     17.11 o 
  -8   1   3       41.55       35.59     12.29 o 
  -7   1   3        3.96        6.35      2.94 o 
  -6   1   3      625.52      628.62      9.69 o 
  -5   1   3       24.83       24.97      2.47 o 
  -4   1   3      188.48      189.72      3.95 o 
  -3   1   3      508.15      442.84      5.98 o 
  -2   1   3        9.92        4.18      2.27 o 
  -1   1   3      454.51      425.48      4.69 o 
   0   1   3     8359.95     8142.55    113.88 o 
   1   1   3     1147.25     1040.11      8.74 o 
   2   1   3      104.92      103.85      3.00 o 
   3   1   3       87.40       87.95      2.61 o 
   4   1   3        2.98        5.12      1.80 o 
   5   1   3      200.86      213.69      4.78 o 
   6   1   3       91.86       92.42      4.60 o 
   7   1   3       12.66       10.52      3.39 o 
   8   1   3        9.29        5.15      3.23 o 
  -9   2   3        0.09       -5.44     18.28 o 
  -8   2   3       21.96       20.35      4.60 o 
  -7   2   3       20.41       15.68      3.90 o 
  -6   2   3        4.36        5.78      6.53 o 
  -5   2   3       10.33        8.01      2.05 o 
  -4   2   3     1086.91     1087.37      9.52 o 
  -3   2   3       44.54       48.43      2.78 o 
  -2   2   3     1455.03     1493.61     13.88 o 
  -1   2   3      514.10      532.30      5.87 o 
   0   2   3      703.89      697.15      7.15 o 
   1   2   3      414.53      395.19      5.38 o 
   2   2   3      460.06      449.24      6.23 o 
   3   2   3      187.25      202.95      5.28 o 
   4   2   3      224.48      248.29      5.35 o 
   5   2   3       50.44       59.86      3.91 o 
   6   2   3       11.68        5.48      2.37 o 
   7   2   3        4.16        5.39      3.22 o 
   8   2   3        4.99        0.10      5.06 o 
  -9   3   3       10.46       22.16     14.39 o 
  -8   3   3        7.04        5.44     16.72 o 
  -7   3   3       18.32       13.02      2.39 o 
  -6   3   3       75.79       78.53      2.91 o 
  -5   3   3        2.21        2.13      1.61 o 
  -4   3   3        2.67        4.47      1.64 o 
  -3   3   3        0.98        2.22      1.74 o 
  -2   3   3      571.32      581.56      9.58 o 
  -1   3   3      640.08      672.22      7.83 o 
   0   3   3      245.24      212.78      3.12 o 
   1   3   3     2967.73     2930.35     24.15 o 
   2   3   3       10.35        9.72      2.56 o 
   3   3   3        0.22       -1.06      1.22 o 
   4   3   3        2.24        3.67      1.71 o 
   5   3   3        3.03        4.13      2.34 o 
   6   3   3       32.23       29.21      3.28 o 
   7   3   3        1.79        2.13      2.77 o 
   8   3   3        1.71        5.39      5.17 o 
  -8   4   3        0.12        2.72     15.94 o 
  -7   4   3       11.17       10.55      3.05 o 
  -6   4   3        2.17        3.17      2.95 o 
  -5   4   3        4.54        3.64      1.37 o 
  -4   4   3       17.73       17.44      1.40 o 
  -3   4   3      171.44      168.80      5.56 o 
  -2   4   3       11.22       15.35      2.72 o 
  -1   4   3       91.81       99.48      2.89 o 
   0   4   3      758.89      756.60      9.34 o 
   1   4   3      670.92      681.41     10.64 o 
   2   4   3        0.60        0.38      1.16 o 
   3   4   3      739.27      729.38      7.21 o 
   4   4   3       37.69       35.05      2.34 o 
   5   4   3       93.51      100.45      6.21 o 
   6   4   3        1.94        3.51      2.68 o 
   7   4   3       10.45        7.05      3.22 o 
   8   4   3        5.44        1.54      5.19 o 
  -8   5   3        1.39       14.39     19.44 o 
  -7   5   3       13.38       21.39     11.28 o 
  -6   5   3        7.61       -1.94     12.44 o 
  -5   5   3        8.05        4.67     10.89 o 
  -4   5   3       33.25       41.93      4.96 o 
  -3   5   3       15.02       13.75      1.45 o 
  -2   5   3       28.96       32.35      1.90 o 
  -1   5   3       45.65       46.75      3.14 o 
   0   5   3       32.63       41.83      2.87 o 
   1   5   3      664.72      667.27     11.90 o 
   2   5   3      120.41      129.95      3.19 o 
   3   5   3       30.01       32.02      2.12 o 
   4   5   3        3.81        3.65      1.78 o 
   5   5   3      160.78      163.74      4.01 o 
   6   5   3        4.50        3.90      2.48 o 
   7   5   3        0.13       -2.09      2.70 o 
   8   5   3        5.81        1.08      4.50 o 
  -8   6   3        1.41       20.61     13.61 o 
  -7   6   3       17.98       22.63      5.84 o 
  -6   6   3       36.92       31.11     17.11 o 
  -5   6   3        6.20        0.78     10.50 o 
  -4   6   3        1.96       -0.18      4.46 o 
  -3   6   3      480.40      498.85      9.85 o 
  -2   6   3      235.98      249.39      3.69 o 
  -1   6   3     4379.26     4615.41     37.41 o 
   0   6   3      321.46      375.27      5.44 o 
   1   6   3     2342.68     2606.52     22.12 o 
   2   6   3      146.65      153.31      3.13 o 
   3   6   3      474.20      489.44      5.96 o 
   4   6   3       21.30       19.98      2.26 o 
   5   6   3       71.98       76.06      3.02 o 
   6   6   3        0.49       -1.40      2.19 o 
   7   6   3        4.42       -0.96      4.98 o 
  -8   7   3        4.81        5.83     13.22 o 
  -7   7   3       11.44       22.09      8.17 o 
  -6   7   3        9.75       16.39     14.19 o 
  -5   7   3        0.25       -0.87      6.18 o 
  -4   7   3       59.04       57.16     14.00 o 
  -3   7   3      294.33      303.90     11.86 o 
  -2   7   3       49.51       47.83      2.45 o 
  -1   7   3      476.95      531.04      5.90 o 
   0   7   3        5.72        0.60      1.41 o 
   1   7   3      469.57      470.11      7.35 o 
   2   7   3       33.94       29.02      3.06 o 
   3   7   3        2.54        0.57      1.54 o 
   4   7   3      191.90      196.64      4.70 o 
   5   7   3        3.72        3.84      1.79 o 
   6   7   3       54.93       56.67      7.46 o 
   7   7   3       18.20       16.21      6.14 o 
  -8   8   3        1.57        4.67     21.39 o 
  -7   8   3        2.46        8.94     19.83 o 
  -6   8   3        5.48        3.15      5.46 o 
  -5   8   3       44.23       47.78      6.78 o 
  -4   8   3       57.08       52.88      9.72 o 
  -3   8   3       13.70       12.40      6.07 o 
  -2   8   3        0.00        1.89      1.39 o 
  -1   8   3     1180.84     1295.43     11.15 o 
   0   8   3        9.59        9.57      2.98 o 
   1   8   3      401.67      448.01      7.86 o 
   2   8   3      186.38      182.12      4.74 o 
   3   8   3      179.51      161.36      4.16 o 
   4   8   3       62.00       67.65      3.55 o 
   5   8   3        2.17        2.86      1.74 o 
   6   8   3        5.65       10.25      4.86 o 
   7   8   3        8.90        1.86      4.78 o 
  -8   9   3        0.10       19.05     26.05 o 
  -7   9   3       35.43       34.22     24.89 o 
  -6   9   3        2.56       30.72     21.00 o 
  -5   9   3       43.29       40.44     18.66 o 
  -4   9   3       12.21       16.47      5.03 o 
  -3   9   3       75.30       74.32      9.14 o 
  -2   9   3       14.84       10.15      2.45 o 
  -1   9   3      105.49      107.27      3.24 o 
   0   9   3       46.79       54.56      2.62 o 
   1   9   3        0.00        1.02      1.49 o 
   2   9   3        5.39        4.08      2.28 o 
   3   9   3       59.42       56.41      3.32 o 
   4   9   3        1.77        0.33      1.89 o 
   5   9   3        0.97        1.51      4.44 o 
   6   9   3        4.36        5.98      5.16 o 
   7   9   3       12.40       13.53      6.64 o 
  -7  10   3        0.62      -12.83     23.33 o 
  -6  10   3        0.02       -8.17     19.05 o 
  -5  10   3       66.63       56.77     21.00 o 
  -4  10   3        6.15        3.89     12.83 o 
  -3  10   3        0.54        0.56      1.50 o 
  -2  10   3        1.49        1.17      1.86 o 
  -1  10   3      109.74      115.13      3.53 o 
   0  10   3       37.77       36.80      2.74 o 
   1  10   3       38.29       32.86      3.25 o 
   2  10   3      195.59      171.08      3.78 o 
   3  10   3       32.87       37.12      2.38 o 
   4  10   3      118.85      117.92      5.56 o 
   5  10   3        2.14        4.61      4.19 o 
   6  10   3        1.89       -0.63      4.83 o 
  -7  11   3       31.54       19.44     26.44 o 
  -6  11   3       24.89       40.44     24.89 o 
  -5  11   3       77.80      105.38     25.66 o 
  -4  11   3       62.86       70.77     20.22 o 
  -3  11   3        7.29        8.52      2.44 o 
  -2  11   3      118.13      112.08      5.02 o 
  -1  11   3      358.06      378.01      6.09 o 
   0  11   3       10.23        6.17      2.17 o 
   1  11   3        1.39        0.18      2.05 o 
   2  11   3       19.15       21.72      3.05 o 
   3  11   3       44.63       53.85      4.52 o 
   4  11   3      144.11      143.54      8.48 o 
   5  11   3        3.37        5.23      5.18 o 
   6  11   3       36.62       38.58      8.08 o 
  -6  12   3        5.59        9.72     22.16 o 
  -5  12   3        1.12       11.67     21.00 o 
  -4  12   3       15.28       24.89     19.05 o 
  -3  12   3       22.17       26.25      3.41 o 
  -2  12   3       43.43       38.59      5.36 o 
  -1  12   3        2.20       -0.37      2.34 o 
   0  12   3       10.98       10.78      3.00 o 
   1  12   3      108.80      114.64      4.68 o 
   2  12   3       39.64       39.06      3.72 o 
   3  12   3       30.82       34.58      2.99 o 
   4  12   3       38.30       28.52      3.70 o 
   5  12   3       27.98       28.18      5.87 o 
   6  12   3        0.00        0.29      7.94 o 
  -6  13   3        8.55       -1.17     12.05 o 
  -5  13   3        8.53        9.33     12.83 o 
  -4  13   3       39.04       45.50     13.22 o 
  -3  13   3       40.14       42.75      2.63 o 
  -2  13   3      269.14      267.86      9.43 o 
  -1  13   3       15.10       17.15      2.61 o 
   0  13   3       77.54       62.62      6.57 o 
   1  13   3       53.09       53.44      6.24 o 
   2  13   3       66.88       48.43      3.96 o 
   3  13   3        2.98        3.93      2.92 o 
   4  13   3       50.04       48.35      7.29 o 
   5  13   3       24.74       25.63      9.91 o 
  -6  14   3        2.25       -9.72     23.33 o 
  -5  14   3       29.60       42.39     25.28 o 
  -4  14   3       13.59       26.05     19.44 o 
  -3  14   3        0.85        1.69      1.75 o 
  -2  14   3        0.02       -1.94      4.26 o 
  -1  14   3       19.30       15.04      2.79 o 
   0  14   3        1.19        2.20      2.47 o 
   1  14   3       81.68       80.26      5.66 o 
   2  14   3       38.36       42.01      3.76 o 
   3  14   3        0.49       -0.42      2.30 o 
   4  14   3        4.99        5.20      5.67 o 
   5  14   3        4.40        5.70      8.82 o 
  -5  15   3        0.90       14.39     22.55 o 
  -4  15   3        0.02        1.94     16.72 o 
  -3  15   3        3.46       29.94     17.89 o 
  -2  15   3        0.08        5.63      7.78 o 
  -1  15   3       51.32       52.42      7.56 o 
   0  15   3       25.45       20.09      3.39 o 
   1  15   3       21.96       11.06      3.77 o 
   2  15   3        0.01       -0.85      2.48 o 
   3  15   3        3.44       -0.36      4.73 o 
   4  15   3        6.63       10.01      7.93 o 
  -4  16   3        0.72       -1.56     10.89 o 
  -3  16   3        1.22       27.22     18.28 o 
  -2  16   3        0.59       -0.85      3.29 o 
  -1  16   3        9.08        9.76      3.86 o 
   0  16   3       10.69       12.81      3.67 o 
   1  16   3        1.73        2.76      2.40 o 
   2  16   3        8.54       14.32      3.40 o 
   3  16   3        0.40       -1.23      5.80 o 
  -3  17   3        0.01       -7.78     17.89 o 
  -2  17   3        6.10        3.63      8.05 o 
  -1  17   3       14.10       16.89      5.55 o 
   0  17   3        0.36       -0.70      2.99 o 
   1  17   3        0.67        0.21      2.62 o 
   2  17   3        0.31       -5.58      5.58 o 
  -1  18   3        4.07       11.02      5.65 o 
   0  18   3       50.75       89.37     11.15 o 
   1  18   3        3.49        2.79      3.36 o 
  -8   0   4       28.12       12.05     13.61 o 
  -6   0   4     1004.19      948.03     14.59 o 
  -4   0   4     7227.57     7505.30     79.85 o 
  -2   0   4      556.94      590.36      9.76 o 
   0   0   4      804.53      685.83     12.23 o 
   2   0   4     1581.78     1610.30     20.62 o 
   4   0   4       92.62      102.56      4.29 o 
   6   0   4       19.31       15.31      4.97 o 
   8   0   4        1.98       -3.07      5.30 o 
  -9   1   4        0.02        0.54      5.64 o 
  -8   1   4       69.95       56.89     11.76 o 
  -7   1   4        0.00        0.96      2.64 o 
  -6   1   4      488.15      478.66      6.82 o 
  -5   1   4       37.01       39.38      2.80 o 
  -4   1   4       18.47       20.66      1.82 o 
  -3   1   4       72.31       75.66      5.06 o 
  -2   1   4       14.70       20.88      2.61 o 
  -1   1   4       28.52       37.11      2.85 o 
   0   1   4     1114.72     1082.24     10.64 o 
   1   1   4      775.21      711.93      7.23 o 
   2   1   4       41.53       38.04      2.15 o 
   3   1   4       24.20       17.78      2.49 o 
   4   1   4      135.96      146.42      3.91 o 
   5   1   4        1.20        0.18      2.13 o 
   6   1   4       10.57       12.47      2.99 o 
   7   1   4        1.32        6.04      3.19 o 
   8   1   4        0.01        5.80      3.84 o 
  -9   2   4        0.56       -6.61     18.28 o 
  -8   2   4        2.02        4.21      4.13 o 
  -7   2   4        1.18        4.70      3.42 o 
  -6   2   4       36.61       29.53      3.40 o 
  -5   2   4        7.44        4.26      1.88 o 
  -4   2   4       33.97       42.16      1.92 o 
  -3   2   4       27.46       32.65      3.98 o 
  -2   2   4       37.40       41.87      2.57 o 
  -1   2   4     1412.10     1243.07     11.84 o 
   0   2   4      581.06      552.71      5.94 o 
   1   2   4       11.21        8.83      2.15 o 
   2   2   4       46.32       42.93      2.51 o 
   3   2   4       14.42       13.26      2.38 o 
   4   2   4        5.25        6.25      2.30 o 
   5   2   4       23.39       25.54      2.76 o 
   6   2   4        1.68        2.62      2.81 o 
   7   2   4        0.23        2.76      2.83 o 
   8   2   4        5.41       13.24      5.07 o 
  -9   3   4        0.99        4.67     17.89 o 
  -8   3   4       14.62        9.50      5.63 o 
  -7   3   4        1.54        2.37      2.49 o 
  -6   3   4       14.24       10.27      2.39 o 
  -5   3   4       10.87       10.87      1.86 o 
  -4   3   4      389.32      360.63     10.50 o 
  -3   3   4      142.98      145.90      3.27 o 
  -2   3   4      387.43      407.24      6.02 o 
  -1   3   4      303.58      278.36      4.77 o 
   0   3   4       26.61       25.54      2.44 o 
   1   3   4      449.43      405.68      4.95 o 
   2   3   4      187.98      172.34      3.53 o 
   3   3   4       77.62       79.95      4.10 o 
   4   3   4      102.27      109.62      4.59 o 
   5   3   4       16.24       21.38      4.00 o 
   6   3   4       11.95        7.50      3.49 o 
   7   3   4       13.98       10.67      3.84 o 
   8   3   4        1.37        1.05      9.32 o 
  -8   4   4        0.01        8.94     17.50 o 
  -7   4   4        0.84        3.12      1.58 o 
  -6   4   4        0.18        1.49      1.50 o 
  -5   4   4        2.33        3.16      1.53 o 
  -4   4   4       19.17       19.34      1.49 o 
  -3   4   4       77.96       78.55      2.58 o 
  -2   4   4       79.93       83.84      2.84 o 
  -1   4   4      471.80      435.18      5.35 o 
   0   4   4     1170.34     1186.03     10.45 o 
   1   4   4      509.19      469.87      5.36 o 
   2   4   4       10.04        8.22      2.81 o 
   3   4   4       29.31       25.96      2.97 o 
   4   4   4       77.65       80.45      5.41 o 
   5   4   4       42.74       43.33      3.62 o 
   6   4   4        5.62        2.48      2.60 o 
   7   4   4        0.01       -0.56      2.90 o 
  -8   5   4        0.00        4.67     17.11 o 
  -7   5   4        2.79        9.72      9.72 o 
  -6   5   4       23.26       24.50     15.17 o 
  -5   5   4        0.42        0.95      1.00 o 
  -4   5   4      200.89      210.58      3.32 o 
  -3   5   4       21.10       26.31      1.74 o 
  -2   5   4       64.46       62.82      2.05 o 
  -1   5   4      775.27      807.61      8.13 o 
   0   5   4      430.63      432.10      4.93 o 
   1   5   4     1442.89     1439.24     12.22 o 
   2   5   4       50.31       44.92      3.10 o 
   3   5   4       84.62       79.69      8.55 o 
   4   5   4        3.50        7.36      2.21 o 
   5   5   4        7.19        6.81      2.52 o 
   6   5   4        2.12        3.03      3.00 o 
   7   5   4       52.25       55.58      8.84 o 
  -8   6   4        8.72       42.00     22.55 o 
  -7   6   4        3.15       24.11     11.67 o 
  -6   6   4       13.84       13.22     15.55 o 
  -5   6   4        1.00       -4.73      6.40 o 
  -4   6   4       80.78       87.37      6.49 o 
  -3   6   4       53.70       46.42      2.00 o 
  -2   6   4       21.60       33.82      1.90 o 
  -1   6   4       49.12       55.28      3.27 o 
   0   6   4      310.54      310.17      5.33 o 
   1   6   4       56.94       56.78      4.28 o 
   2   6   4        2.91       -0.10      1.21 o 
   3   6   4       47.96       47.47      2.87 o 
   4   6   4       44.77       45.28      4.82 o 
   5   6   4       40.34       43.10      4.02 o 
   6   6   4      240.91      254.35      5.79 o 
   7   6   4       47.09       32.77     16.73 o 
  -8   7   4        0.36        2.72     18.28 o 
  -7   7   4        0.22       -4.28     10.50 o 
  -6   7   4        0.12        6.83     12.44 o 
  -5   7   4       35.52       38.50     15.17 o 
  -4   7   4       18.29       16.43      7.10 o 
  -3   7   4      191.21      195.05      3.25 o 
  -2   7   4      456.19      427.76      5.52 o 
  -1   7   4      477.01      480.68      5.54 o 
   0   7   4      114.68      129.91      4.13 o 
   1   7   4      429.62      409.41      5.39 o 
   2   7   4      313.91      298.74      6.39 o 
   3   7   4      275.09      282.75      4.59 o 
   4   7   4       65.20       79.83      3.25 o 
   5   7   4      201.04      204.75      6.40 o 
   6   7   4       20.33       14.87      3.32 o 
   7   7   4        7.45        4.58      5.67 o 
  -8   8   4        2.32      -13.22     14.39 o 
  -7   8   4        0.21       20.22     20.61 o 
  -6   8   4        9.14        3.50     15.55 o 
  -5   8   4        6.72        3.92      5.01 o 
  -4   8   4       30.10       28.00      8.55 o 
  -3   8   4        0.81        0.40      1.43 o 
  -2   8   4       48.24       51.53      2.82 o 
  -1   8   4        1.84        1.07      1.73 o 
   0   8   4       15.93       13.98      3.31 o 
   1   8   4       57.01       62.54      3.08 o 
   2   8   4      595.52      619.18     10.95 o 
   3   8   4       12.28       12.07      2.22 o 
   4   8   4       11.12       16.07      2.37 o 
   5   8   4       38.37       39.35      3.34 o 
   6   8   4       51.74       64.36     14.76 o 
   7   8   4        7.15        7.25      5.71 o 
  -7   9   4       20.28       14.78     13.61 o 
  -6   9   4        1.15      -19.44     19.44 o 
  -5   9   4        8.55        6.62      8.56 o 
  -4   9   4       69.72       73.81      6.63 o 
  -3   9   4      157.92      163.22      3.47 o 
  -2   9   4      124.98      136.39      3.39 o 
  -1   9   4        5.56        3.40      1.72 o 
   0   9   4      171.95      162.12      4.49 o 
   1   9   4        1.51        0.25      1.83 o 
   2   9   4        2.39        3.87      2.27 o 
   3   9   4       69.04       73.45      4.90 o 
   4   9   4        0.10       -2.14      2.35 o 
   5   9   4        2.63        2.33      2.69 o 
   6   9   4       45.31       42.85      8.49 o 
  -7  10   4        4.76       12.05     14.39 o 
  -6  10   4        0.07       31.50     21.78 o 
  -5  10   4       31.83       26.83     18.28 o 
  -4  10   4        1.31        3.11     12.05 o 
  -3  10   4        9.69        9.43      2.04 o 
  -2  10   4       49.51       57.13      3.46 o 
  -1  10   4       63.33       54.28      3.45 o 
   0  10   4       48.91       50.19      2.96 o 
   1  10   4       29.07       20.88      3.32 o 
   2  10   4       13.11       13.73      3.33 o 
   3  10   4        1.20        3.13      2.83 o 
   4  10   4       12.34       12.27      3.37 o 
   5  10   4        0.18        2.91      4.26 o 
   6  10   4        0.01        6.37      5.46 o 
  -7  11   4       33.49       19.44     16.33 o 
  -6  11   4       28.39       37.72     15.94 o 
  -5  11   4       12.18       21.78     19.44 o 
  -4  11   4      102.51      128.71     21.39 o 
  -3  11   4       37.25       36.06      3.56 o 
  -2  11   4       37.62       40.48      3.29 o 
  -1  11   4        4.18        5.43      2.78 o 
   0  11   4        0.16       -0.46      2.16 o 
   1  11   4        0.64        0.33      2.20 o 
   2  11   4       24.26       17.89      2.69 o 
   3  11   4        9.11        4.61      2.21 o 
   4  11   4       29.48       29.04      3.75 o 
   5  11   4        0.36        1.43      3.71 o 
   6  11   4        0.10        0.93      6.21 o 
  -6  12   4       75.94       82.83     19.44 o 
  -5  12   4      288.80      327.08     17.05 o 
  -4  12   4      236.51      280.63     14.34 o 
  -3  12   4      181.35      189.71     13.03 o 
  -2  12   4      335.67      341.51      6.32 o 
  -1  12   4       71.23       69.88      3.87 o 
   0  12   4      224.16      192.95      5.86 o 
   1  12   4      115.06      102.13      3.81 o 
   2  12   4       45.71       29.51      3.60 o 
   3  12   4       62.82       61.73      3.79 o 
   4  12   4        0.60        2.08      1.94 o 
   5  12   4        2.60        4.56      4.60 o 
  -6  13   4       18.18       31.11     26.05 o 
  -5  13   4       28.11       38.89     23.72 o 
  -4  13   4       26.26       29.16     19.05 o 
  -3  13   4      195.71      226.46      5.82 o 
  -2  13   4       14.53       28.81     10.43 o 
  -1  13   4       12.41       15.95      3.12 o 
   0  13   4        0.14        0.02      2.10 o 
   1  13   4      116.77      112.61     14.83 o 
   2  13   4       15.10       12.05      3.47 o 
   3  13   4       20.53       23.38      3.63 o 
   4  13   4        2.34       -2.90      6.20 o 
   5  13   4       12.14       11.83      5.43 o 
  -5  14   4       17.79       13.22     21.00 o 
  -4  14   4        0.22       -2.36      6.06 o 
  -3  14   4       23.18       21.09      3.45 o 
  -2  14   4       24.62       26.69      3.65 o 
  -1  14   4       43.14       42.65      4.17 o 
   0  14   4       43.30       51.21      4.93 o 
   1  14   4        0.14       -0.09      2.42 o 
   2  14   4       16.23       18.01      3.90 o 
   3  14   4       41.25       52.80      4.08 o 
   4  14   4        0.99       -5.74      5.99 o 
  -5  15   4        0.02        7.00     21.00 o 
  -4  15   4        1.05        8.17     11.67 o 
  -3  15   4       11.13       19.96      6.33 o 
  -2  15   4       14.33       19.02      3.99 o 
  -1  15   4        2.32        0.71      2.27 o 
   0  15   4       40.33       44.28      4.22 o 
   1  15   4        0.01       -0.40      2.75 o 
   2  15   4        9.53       10.76      3.48 o 
   3  15   4        0.01        4.76      6.71 o 
   4  15   4        0.55       -6.95      6.95 o 
  -4  16   4        1.03       13.22     20.22 o 
  -3  16   4        0.02       26.83     17.89 o 
  -2  16   4       12.37       13.05      4.83 o 
  -1  16   4       17.65       20.23      4.71 o 
   0  16   4        0.63        2.74      2.70 o 
   1  16   4        2.68        2.51      2.96 o 
   2  16   4        3.86        5.84      3.69 o 
   3  16   4        0.22       -0.41      4.95 o 
  -3  17   4        0.03      -19.05     19.05 o 
  -2  17   4       17.62       29.87      6.91 o 
  -1  17   4        5.65        7.36      4.84 o 
   0  17   4       28.95       19.03      6.26 o 
   1  17   4       15.17       10.41      3.24 o 
   2  17   4        0.03       -0.02      3.63 o 
  -9   0   5        0.12        3.81      7.19 o 
  -7   0   5       35.88       38.62      4.50 o 
  -5   0   5      164.80      179.69      5.64 o 
  -3   0   5       23.85       16.72      5.06 o 
  -1   0   5     5241.46     5079.31     61.30 o 
   1   0   5     2466.97     2486.83     50.94 o 
   3   0   5      498.08      546.54      9.95 o 
   5   0   5       36.23       41.38      4.36 o 
   7   0   5       29.04       22.53      6.17 o 
  -9   1   5        0.74        6.47     10.13 o 
  -8   1   5       81.33       72.34      8.07 o 
  -7   1   5        2.26        2.76      2.49 o 
  -6   1   5        1.53        0.82      2.13 o 
  -5   1   5      133.08      130.42      3.41 o 
  -4   1   5       14.48       21.30      2.96 o 
  -3   1   5      527.44      540.75      9.50 o 
  -2   1   5     2687.40     2647.15     22.14 o 
  -1   1   5      131.51      126.43      3.89 o 
   0   1   5      101.43       90.91      3.27 o 
   1   1   5      424.48      412.21      5.55 o 
   2   1   5       82.71       85.40      3.85 o 
   3   1   5      144.20      162.97      3.88 o 
   4   1   5      328.47      337.14      6.01 o 
   5   1   5       21.96       24.17      3.03 o 
   6   1   5       10.79       12.15      3.83 o 
   7   1   5        0.07       -0.08      3.46 o 
  -9   2   5        0.52        3.90      6.99 o 
  -8   2   5        9.24       10.49      3.54 o 
  -7   2   5        0.70       -0.49      2.07 o 
  -6   2   5       94.23       85.94      3.66 o 
  -5   2   5        8.79        8.31      2.28 o 
  -4   2   5      728.95      781.05      8.73 o 
  -3   2   5        8.83       12.90      2.27 o 
  -2   2   5        0.00       -0.30      1.88 o 
  -1   2   5        5.33        1.75      2.13 o 
   0   2   5      121.13      123.15      3.78 o 
   1   2   5     1013.32     1081.90     11.31 o 
   2   2   5     1465.43     1459.04     35.06 o 
   3   2   5      212.53      223.11      4.76 o 
   4   2   5        0.76       -0.18      1.99 o 
   5   2   5       19.74       19.25      3.49 o 
   6   2   5       18.24       16.14      3.74 o 
   7   2   5        2.33        4.65      3.46 o 
  -9   3   5        2.29       12.44     18.66 o 
  -8   3   5        6.37        5.99      6.82 o 
  -7   3   5        2.56        4.06      2.46 o 
  -6   3   5       53.79       53.21      3.95 o 
  -5   3   5        0.75        1.03      1.95 o 
  -4   3   5       93.94       97.46      2.97 o 
  -3   3   5      840.68      821.02      9.57 o 
  -2   3   5      215.64      212.03      4.48 o 
  -1   3   5     1292.09     1214.40     11.11 o 
   0   3   5      242.12      217.45      4.58 o 
   1   3   5      104.96      113.38      3.36 o 
   2   3   5        0.04        1.55      2.12 o 
   3   3   5       61.89       61.93      2.89 o 
   4   3   5      124.05      122.81      3.70 o 
   5   3   5        1.41        1.29      2.31 o 
   6   3   5        0.32        1.34      2.57 o 
   7   3   5       46.15       29.78      8.72 o 
  -8   4   5        1.72       23.72     18.28 o 
  -7   4   5        0.01        4.90      2.50 o 
  -6   4   5        0.97       -0.57      1.36 o 
  -5   4   5        0.11        0.38      1.40 o 
  -4   4   5       32.03       34.89      2.42 o 
  -3   4   5       27.28       31.92      2.58 o 
  -2   4   5      263.59      266.95      5.47 o 
  -1   4   5      856.10      834.41      8.33 o 
   0   4   5      113.51      102.83      3.48 o 
   1   4   5      105.69       97.27      3.19 o 
   2   4   5      150.70      139.55      3.78 o 
   3   4   5      388.49      385.79      7.39 o 
   4   4   5        3.89        2.97      2.05 o 
   5   4   5        0.59        1.48      2.09 o 
   6   4   5       16.73       13.38      3.80 o 
   7   4   5        2.05        5.01      3.88 o 
  -8   5   5        2.56        3.50     16.33 o 
  -7   5   5        0.27       -3.89     14.39 o 
  -6   5   5        4.93        4.16      1.48 o 
  -5   5   5        4.72        3.98      1.41 o 
  -4   5   5       78.23       80.22      2.78 o 
  -3   5   5      121.48      122.46      3.47 o 
  -2   5   5        5.07        5.86      2.24 o 
  -1   5   5      414.24      441.63      5.05 o 
   0   5   5      566.17      584.51      6.72 o 
   1   5   5      107.23       96.75      3.29 o 
   2   5   5      181.69      173.18      4.01 o 
   3   5   5      158.90      166.21      5.59 o 
   4   5   5       94.39      103.75      5.68 o 
   5   5   5        0.17        0.17      2.27 o 
   6   5   5       24.02       18.91      3.81 o 
   7   5   5        6.71        6.51      3.73 o 
  -8   6   5        1.77       17.50     20.61 o 
  -7   6   5        0.76        8.08     11.08 o 
  -6   6   5        0.44        0.85      3.46 o 
  -5   6   5      166.48      152.96      7.25 o 
  -4   6   5       22.40       25.95      2.78 o 
  -3   6   5     1397.05     1458.82     14.52 o 
  -2   6   5      563.23      616.19      6.81 o 
  -1   6   5      918.78     1020.18      9.99 o 
   0   6   5       31.20       33.24      2.82 o 
   1   6   5      259.42      277.21      5.09 o 
   2   6   5       54.70       54.62      3.79 o 
   3   6   5       82.89       92.17      4.55 o 
   4   6   5        7.89        8.06      2.73 o 
   5   6   5       23.51       24.49      4.09 o 
   6   6   5        4.84        3.43      2.90 o 
   7   6   5       37.82       46.01      9.77 o 
  -7   7   5        5.94       10.11     14.97 o 
  -6   7   5        1.99       -1.90      5.03 o 
  -5   7   5      154.27      158.11      7.49 o 
  -4   7   5       28.13       26.42      3.37 o 
  -3   7   5       87.17       98.24      3.07 o 
  -2   7   5        5.97        3.64      1.64 o 
  -1   7   5      138.73      145.87      3.87 o 
   0   7   5       41.11       45.69      3.42 o 
   1   7   5      144.83      140.80      3.74 o 
   2   7   5      306.18      310.27      6.16 o 
   3   7   5        8.28        9.48      2.21 o 
   4   7   5       78.34       80.23      3.98 o 
   5   7   5       23.33       21.77      3.63 o 
   6   7   5       15.40       13.08      3.96 o 
   7   7   5        1.32        1.52      5.93 o 
  -7   8   5       13.21        7.76     12.83 o 
  -6   8   5       10.68        3.12      8.48 o 
  -5   8   5        5.74       10.59      4.05 o 
  -4   8   5        0.40        0.54      1.11 o 
  -3   8   5      322.44      352.40      6.29 o 
  -2   8   5        0.70        1.80      1.53 o 
  -1   8   5        8.06        4.92      2.21 o 
   0   8   5      257.67      253.95      5.41 o 
   1   8   5      303.71      284.48      5.53 o 
   2   8   5      132.47      145.36      4.69 o 
   3   8   5        3.12        2.91      2.24 o 
   4   8   5        9.19        8.00      2.45 o 
   5   8   5       42.49       44.66      3.97 o 
   6   8   5        8.99        8.55      6.84 o 
  -7   9   5        0.84       -6.56     10.89 o 
  -6   9   5        0.20       -7.96      7.96 o 
  -5   9   5       58.57       70.86      8.23 o 
  -4   9   5        0.24        1.27      4.85 o 
  -3   9   5       13.11       11.68      2.24 o 
  -2   9   5        3.02        5.12      2.18 o 
  -1   9   5       28.68       28.41      2.60 o 
   0   9   5       52.64       46.73      3.20 o 
   1   9   5      200.72      200.10      5.27 o 
   2   9   5        5.81        1.54      2.41 o 
   3   9   5       27.54       28.56      4.06 o 
   4   9   5        0.01       -0.23      2.19 o 
   5   9   5       38.86       36.23      3.31 o 
   6   9   5        0.00        4.61      5.55 o 
  -7  10   5       14.21        6.06      9.72 o 
  -6  10   5        0.14      -13.22     13.22 o 
  -5  10   5        2.47        2.96      5.36 o 
  -4  10   5        3.28        4.19      5.82 o 
  -3  10   5       29.55       33.87      2.78 o 
  -2  10   5       17.25       15.42      3.04 o 
  -1  10   5       67.03       63.09      3.08 o 
   0  10   5      284.81      246.11      5.77 o 
   1  10   5       20.37       26.92      3.17 o 
   2  10   5       91.19       85.10     16.16 o 
   3  10   5        0.25        2.26      3.11 o 
   4  10   5        0.09        2.37      2.73 o 
   5  10   5       13.55       16.58      5.73 o 
   6  10   5        1.99        7.01      6.86 o 
  -7  11   5       15.03       49.38     27.61 o 
  -6  11   5       12.78        2.31      6.15 o 
  -5  11   5        1.60       -2.85      4.31 o 
  -4  11   5        3.13        0.75      4.40 o 
  -3  11   5       69.19       74.15      3.23 o 
  -2  11   5       40.58       40.89      3.58 o 
  -1  11   5        0.73       -0.53      2.43 o 
   0  11   5        0.02       -1.92      2.31 o 
   1  11   5        6.49        5.22      2.50 o 
   2  11   5      195.58      190.06     24.55 o 
   3  11   5        3.39        2.99      3.09 o 
   4  11   5       43.77       37.46      6.29 o 
   5  11   5        0.00        3.34      4.95 o 
  -6  12   5       10.43       83.44     46.27 o 
  -5  12   5        0.45      154.49     96.44 o 
  -4  12   5        5.25       11.90      6.75 o 
  -3  12   5        2.52        3.56      2.13 o 
  -2  12   5        5.22        6.57      2.91 o 
  -1  12   5       55.56       65.87      4.12 o 
   0  12   5      100.77      102.03      4.61 o 
   1  12   5      218.00      222.93      5.07 o 
   2  12   5       57.35       32.15      5.44 o 
   3  12   5      110.57      121.63      8.76 o 
   4  12   5        0.36        1.01      2.11 o 
   5  12   5        0.02       -1.98      4.68 o 
  -6  13   5       27.44       31.89     26.83 o 
  -5  13   5       18.19       28.00     22.55 o 
  -4  13   5      113.23      132.94     10.46 o 
  -3  13   5       16.26       14.02      3.30 o 
  -2  13   5       23.58       13.15      3.20 o 
  -1  13   5        4.51        5.60      3.39 o 
   0  13   5       57.67       35.95      4.05 o 
   1  13   5        0.17       -0.55      2.24 o 
   2  13   5       27.00       21.00      3.44 o 
   3  13   5       76.41       88.98      4.83 o 
   4  13   5        1.98        6.45      6.31 o 
   5  13   5       12.55       11.83      6.20 o 
  -5  14   5        0.08      -16.33     21.00 o 
  -4  14   5        2.29        6.44      7.47 o 
  -3  14   5       22.17       25.71      3.99 o 
  -2  14   5        1.74        2.34      2.50 o 
  -1  14   5        9.26       10.47      3.41 o 
   0  14   5       38.37       46.85      4.41 o 
   1  14   5       25.18       18.95      3.59 o 
   2  14   5       18.27       15.60      3.90 o 
   3  14   5       13.76        8.79      3.48 o 
   4  14   5        0.50        4.81      4.97 o 
  -5  15   5        2.64        5.44     12.83 o 
  -4  15   5        5.58        1.86      7.39 o 
  -3  15   5       10.25        6.78      5.65 o 
  -2  15   5       36.84       38.47      3.40 o 
  -1  15   5       35.45       40.99      4.63 o 
   0  15   5        3.21        5.96      3.98 o 
   1  15   5       15.81       18.83      4.52 o 
   2  15   5        3.99        6.36      3.65 o 
   3  15   5        0.01        2.56      7.48 o 
  -4  16   5        1.07        2.12      5.66 o 
  -3  16   5        0.11       -6.54      7.35 o 
  -2  16   5       10.69       18.73      4.57 o 
  -1  16   5       18.79       17.66      4.06 o 
   0  16   5        8.21       12.74      4.18 o 
   1  16   5        1.99        2.21      3.46 o 
   2  16   5        2.11        6.72      3.41 o 
  -2  17   5        0.00        2.53      6.15 o 
  -1  17   5        4.06        6.13      3.54 o 
   0  17   5        1.24        2.55      2.96 o 
   1  17   5       10.71       11.78      4.35 o 
  -8   0   6       86.82       55.43      6.18 o 
  -6   0   6      604.95      597.14     15.52 o 
  -4   0   6       45.38       64.94      7.00 o 
  -2   0   6       71.91       75.48      5.59 o 
   0   0   6     2875.43     2983.45     35.60 o 
   2   0   6      663.61      715.85     13.12 o 
   4   0   6        2.34        4.21      3.40 o 
   6   0   6        0.11        1.31      5.02 o 
  -9   1   6        0.02        4.11      4.19 o 
  -8   1   6       69.82       60.80      3.89 o 
  -7   1   6        2.06        0.67      1.97 o 
  -6   1   6       22.83       24.38      2.73 o 
  -5   1   6        0.01       -0.46      1.59 o 
  -4   1   6        0.52       -0.19      2.88 o 
  -3   1   6      134.78      138.13      4.03 o 
  -2   1   6      389.89      411.89      6.07 o 
  -1   1   6      125.82      111.69      3.98 o 
   0   1   6        5.08        3.57      2.13 o 
   1   1   6        5.85        8.35      2.49 o 
   2   1   6      586.77      626.57      8.51 o 
   3   1   6        1.05       -0.16      1.97 o 
   4   1   6       25.46       24.75      3.09 o 
   5   1   6        0.39        0.28      2.78 o 
   6   1   6       11.13        7.84      3.88 o 
   7   1   6        0.12        5.60      4.18 o 
  -9   2   6        0.73       -1.82      9.06 o 
  -8   2   6        0.53        2.52      2.55 o 
  -7   2   6        0.52        2.09      2.28 o 
  -6   2   6        0.86        0.91      2.29 o 
  -5   2   6       36.95       37.80      3.29 o 
  -4   2   6       88.06       99.66      5.59 o 
  -3   2   6       97.04       91.74      4.16 o 
  -2   2   6      281.12      289.35      5.46 o 
  -1   2   6      367.35      374.65      5.94 o 
   0   2   6        0.00       -0.16      2.25 o 
   1   2   6       42.74       30.82      3.01 o 
   2   2   6       24.39       22.92      2.74 o 
   3   2   6       72.82       70.72      3.38 o 
   4   2   6        8.66        7.55      3.18 o 
   5   2   6        0.00        0.09      2.69 o 
   6   2   6       38.48       43.07      7.19 o 
   7   2   6        0.00        0.41      2.91 o 
  -8   3   6        4.77        9.28      4.00 o 
  -7   3   6        0.24        1.38      1.94 o 
  -6   3   6       27.57       22.93      2.93 o 
  -5   3   6        2.08        0.58      2.13 o 
  -4   3   6       34.14       45.24      4.46 o 
  -3   3   6      379.91      410.91      6.28 o 
  -2   3   6        3.68        3.43      2.40 o 
  -1   3   6        7.04        5.19      1.92 o 
   0   3   6       17.00       19.00      2.66 o 
   1   3   6      453.02      425.25      6.29 o 
   2   3   6       92.02       88.54      3.51 o 
   3   3   6      114.62      121.57      4.10 o 
   4   3   6        3.18        6.86      3.01 o 
   5   3   6       40.04       40.09      3.88 o 
   6   3   6        0.27       -1.34      3.36 o 
   7   3   6        0.57        3.93      4.05 o 
  -8   4   6        0.26        4.26      4.93 o 
  -7   4   6        0.68        1.41      1.82 o 
  -6   4   6        0.30        2.66      2.10 o 
  -5   4   6       14.30       13.90      2.58 o 
  -4   4   6        8.48        6.16      2.19 o 
  -3   4   6       51.78       48.25      3.14 o 
  -2   4   6      163.72      150.53      3.76 o 
  -1   4   6      289.92      274.66      4.94 o 
   0   4   6        2.42        0.86      1.77 o 
   1   4   6       21.26       23.25      3.17 o 
   2   4   6       61.21       65.05      3.33 o 
   3   4   6      329.23      339.66      5.38 o 
   4   4   6      118.16      116.40      3.95 o 
   5   4   6        0.37        0.41      2.64 o 
   6   4   6       43.83       29.71      9.16 o 
   7   4   6        5.77        8.33      3.98 o 
  -8   5   6        4.16       12.44     11.28 o 
  -7   5   6        3.59        7.40      3.91 o 
  -6   5   6       22.79       19.21      2.43 o 
  -5   5   6       18.71       17.39      2.62 o 
  -4   5   6       57.13       47.66      5.50 o 
  -3   5   6       48.68       53.79      3.05 o 
  -2   5   6      172.53      160.09      4.22 o 
  -1   5   6      744.29      728.12      7.97 o 
   0   5   6        0.26       -0.80      2.01 o 
   1   5   6       47.64       46.03      3.10 o 
   2   5   6       24.85       28.03      3.32 o 
   3   5   6        2.17        1.98      2.38 o 
   4   5   6        0.04        2.78      2.33 o 
   5   5   6      267.12      292.22      7.08 o 
   6   5   6       35.93       26.01      4.23 o 
   7   5   6       46.46       36.41      6.99 o 
  -8   6   6        1.94        7.58     10.69 o 
  -7   6   6        2.05       -0.22      7.38 o 
  -6   6   6        4.03        2.04      1.40 o 
  -5   6   6        1.88        4.55      2.41 o 
  -4   6   6        0.00       -0.63      1.06 o 
  -3   6   6       16.75       18.64      2.47 o 
  -2   6   6      141.39      149.31      3.92 o 
  -1   6   6      179.84      171.83      4.79 o 
   0   6   6      115.80      106.78      3.90 o 
   1   6   6      150.78      139.63      3.89 o 
   2   6   6      579.06      596.19      8.20 o 
   3   6   6      238.18      237.45      5.63 o 
   4   6   6      993.59     1043.17     18.63 o 
   5   6   6      217.05      234.90      8.09 o 
   6   6   6       95.18       96.72      8.66 o 
   7   6   6        1.20        2.05      9.35 o 
  -7   7   6        6.92       12.91      8.32 o 
  -6   7   6        6.03        6.57      4.66 o 
  -5   7   6       46.95       39.66      1.69 o 
  -4   7   6       48.69       54.64      2.39 o 
  -3   7   6      267.39      265.72      5.35 o 
  -2   7   6       24.22       24.85      2.68 o 
  -1   7   6      180.16      182.97      4.86 o 
   0   7   6        0.30        0.34      1.98 o 
   1   7   6      477.11      464.83      6.43 o 
   2   7   6      111.52      115.32      4.50 o 
   3   7   6      691.02      707.81     10.91 o 
   4   7   6      111.73      143.83      7.28 o 
   5   7   6       13.21       13.04      3.35 o 
   6   7   6       87.75       78.05     10.41 o 
  -7   8   6        1.61        5.59      8.70 o 
  -6   8   6        1.62        5.49      5.59 o 
  -5   8   6        0.85        4.17      4.44 o 
  -4   8   6        3.33        2.63      1.71 o 
  -3   8   6        1.31        2.23      1.93 o 
  -2   8   6      113.42      106.65      3.16 o 
  -1   8   6      150.98      142.34      5.39 o 
   0   8   6      281.39      281.66      6.29 o 
   1   8   6        0.00       -0.29      2.15 o 
   2   8   6      436.15      475.51      6.83 o 
   3   8   6       46.22       47.13      4.12 o 
   4   8   6      176.05      197.30      6.95 o 
   5   8   6       11.63       10.63      3.24 o 
   6   8   6        0.25       -2.95      5.81 o 
  -7   9   6        7.16        8.28     12.49 o 
  -6   9   6       10.74       21.56     11.04 o 
  -5   9   6       32.82       25.86     16.45 o 
  -4   9   6        3.98        3.87      1.68 o 
  -3   9   6       59.67       61.50      3.41 o 
  -2   9   6      160.17      155.08      3.87 o 
  -1   9   6        2.13        2.56      2.53 o 
   0   9   6       86.25       88.17      4.12 o 
   1   9   6      107.74      108.32      4.75 o 
   2   9   6        0.42        1.85      2.45 o 
   3   9   6       22.57       18.45      3.12 o 
   4   9   6      113.81      120.08      4.62 o 
   5   9   6       14.47        9.92      3.15 o 
   6   9   6        3.95        4.96      6.97 o 
  -7  10   6        1.79        3.49      5.61 o 
  -6  10   6        0.24       12.66      6.82 o 
  -5  10   6        7.79       13.03      8.57 o 
  -4  10   6        2.66        3.25      1.69 o 
  -3  10   6        4.74        5.28      2.28 o 
  -2  10   6       84.16       86.93      4.57 o 
  -1  10   6       52.72       44.42      3.52 o 
   0  10   6       20.83       21.51      3.24 o 
   1  10   6       27.89       25.30      4.38 o 
   2  10   6       38.06       33.22      4.62 o 
   3  10   6        3.24       -0.28      3.16 o 
   4  10   6        6.74        6.21      4.10 o 
   5  10   6        6.99       17.23      6.60 o 
  -7  11   6        4.82       -2.00      7.70 o 
  -6  11   6       14.65       10.82     10.62 o 
  -5  11   6        1.42        4.89      5.36 o 
  -4  11   6       14.46       10.16      2.17 o 
  -3  11   6       14.35       13.85      3.03 o 
  -2  11   6        0.72       -0.09      2.50 o 
  -1  11   6       23.34       16.61      2.65 o 
   0  11   6       88.20       89.38      4.99 o 
   1  11   6       22.45       17.81      3.76 o 
   2  11   6        9.96        6.12      3.18 o 
   3  11   6        4.81        3.56      4.08 o 
   4  11   6        9.32       12.29      3.95 o 
   5  11   6        2.97        0.16      4.70 o 
  -6  12   6       28.15        7.41     10.00 o 
  -5  12   6       17.77       16.23      6.59 o 
  -4  12   6       51.79       53.41      8.89 o 
  -3  12   6       17.18       17.06      2.84 o 
  -2  12   6      205.86      207.23      8.92 o 
  -1  12   6      207.68      181.75      5.73 o 
   0  12   6       35.86       25.00      3.51 o 
   1  12   6       93.69       85.88      4.94 o 
   2  12   6        9.84        9.92      5.05 o 
   3  12   6        2.94        4.07      3.55 o 
   4  12   6       22.11       17.11      5.33 o 
   5  12   6        4.39        0.53      5.07 o 
  -6  13   6        9.20        2.07      5.10 o 
  -5  13   6       34.18       42.78      6.89 o 
  -4  13   6       32.74       34.60      8.98 o 
  -3  13   6        9.98        6.40      2.67 o 
  -2  13   6        2.84        7.75      3.53 o 
  -1  13   6       47.93       52.42      3.95 o 
   0  13   6       37.40       46.48      4.39 o 
   1  13   6       46.20       47.45      3.55 o 
   2  13   6        1.20        0.10      2.16 o 
   3  13   6        3.58       -0.03      2.63 o 
   4  13   6        2.26        1.18      5.78 o 
  -5  14   6        0.77        1.22      7.71 o 
  -4  14   6       17.80       18.17      7.52 o 
  -3  14   6        9.55        2.74      2.66 o 
  -2  14   6       16.80       21.18      5.11 o 
  -1  14   6       10.24       18.94      3.89 o 
   0  14   6        2.70        4.10      3.44 o 
   1  14   6       15.87       15.26      3.66 o 
   2  14   6       13.98        8.26      3.37 o 
   3  14   6        0.26       -0.15      3.11 o 
   4  14   6        6.58       10.23      8.28 o 
  -4  15   6        4.34        5.24      6.32 o 
  -3  15   6        0.32        0.49      6.08 o 
  -2  15   6       13.30       18.69      3.75 o 
  -1  15   6        0.86       -3.41      3.55 o 
   0  15   6       11.49       12.71      4.08 o 
   1  15   6        0.68        2.81      3.46 o 
   2  15   6        0.42       -0.36      3.46 o 
   3  15   6        0.40        1.07      5.38 o 
  -3  16   6        6.06       15.46      5.93 o 
  -2  16   6        0.73       10.87      4.98 o 
  -1  16   6        1.41        1.17      3.29 o 
   0  16   6        5.14        5.99      4.50 o 
   1  16   6        4.69        9.82      4.74 o 
   2  16   6        0.04        1.31      3.98 o 
  -2  17   6       11.52       16.04      6.22 o 
  -1  17   6        1.21        6.67      4.25 o 
   0  17   6        0.15       -4.30      4.30 o 
  -7   0   7       21.23       14.07      4.40 o 
  -5   0   7      101.98      118.84      7.13 o 
  -3   0   7     1019.39     1104.25     17.50 o 
  -1   0   7      690.58      784.67     14.43 o 
   1   0   7     1188.99     1249.39     18.27 o 
   3   0   7       33.01       26.46      3.85 o 
   5   0   7      196.62      212.11     10.04 o 
   7   0   7       53.94       58.89      9.77 o 
  -8   1   7        0.38        2.97      2.72 o 
  -7   1   7       37.33       44.08      3.27 o 
  -6   1   7       22.14       27.03      3.36 o 
  -5   1   7       92.62       93.15      4.61 o 
  -4   1   7      268.94      299.78      8.91 o 
  -3   1   7        1.67        1.25      1.84 o 
  -2   1   7       19.56       17.59      3.28 o 
  -1   1   7        8.03        7.51      3.30 o 
   0   1   7      412.97      429.31      7.51 o 
   1   1   7        0.60        5.79      2.50 o 
   2   1   7      177.49      192.59      4.61 o 
   3   1   7       52.93       52.31      5.24 o 
   4   1   7        0.62        3.49      2.85 o 
   5   1   7        0.29        1.59      2.97 o 
   6   1   7        0.27       -0.74      3.78 o 
   7   1   7        9.12       13.87      5.09 o 
  -8   2   7        1.95        3.55      3.03 o 
  -7   2   7        2.32        3.60      2.26 o 
  -6   2   7       95.45      101.50      4.09 o 
  -5   2   7        0.31       -0.95      2.01 o 
  -4   2   7       12.51        7.47      2.96 o 
  -3   2   7       17.74       19.44      2.79 o 
  -2   2   7       55.84       63.47      3.40 o 
  -1   2   7      926.39      976.40     11.46 o 
   0   2   7      695.62      691.94      9.30 o 
   1   2   7      298.53      320.26      6.85 o 
   2   2   7       82.65       83.52      4.26 o 
   3   2   7       59.92       59.74      3.74 o 
   4   2   7        1.39        2.34      3.23 o 
   5   2   7        8.83        8.99      4.08 o 
   6   2   7        1.73        5.75      4.38 o 
   7   2   7        0.19        5.61      4.14 o 
  -8   3   7       15.56       12.62      4.43 o 
  -7   3   7        1.68        4.55      2.36 o 
  -6   3   7        8.54        5.91      2.22 o 
  -5   3   7       74.60       68.84      4.06 o 
  -4   3   7        9.93       11.79      3.03 o 
  -3   3   7       10.28        7.71      3.04 o 
  -2   3   7      142.03      130.42      4.51 o 
  -1   3   7      116.94      109.09      3.90 o 
   0   3   7       38.23       39.59      3.78 o 
   1   3   7       18.15       14.87      2.77 o 
   2   3   7       50.90       52.71      3.61 o 
   3   3   7       93.32       90.59      3.95 o 
   4   3   7       23.12       30.90      3.95 o 
   5   3   7      109.82      109.31      6.38 o 
   6   3   7        8.01        9.63      3.57 o 
   7   3   7        4.16        5.27      4.50 o 
  -8   4   7        0.01        5.82      6.18 o 
  -7   4   7        0.09       -0.04      2.16 o 
  -6   4   7        9.26        7.30      2.42 o 
  -5   4   7        1.54        2.68      2.33 o 
  -4   4   7       21.45       22.98      4.30 o 
  -3   4   7       28.83       30.67      3.48 o 
  -2   4   7      186.03      169.37      4.32 o 
  -1   4   7       77.78       84.15      4.21 o 
   0   4   7      103.89       90.75      4.46 o 
   1   4   7      186.32      181.72      4.51 o 
   2   4   7        0.03        0.06      2.64 o 
   3   4   7        0.19        0.62      2.78 o 
   4   4   7       35.12       41.97      5.63 o 
   5   4   7        1.69        2.85      3.70 o 
   6   4   7        9.09       11.74      4.49 o 
  -8   5   7        3.25       15.55      7.42 o 
  -7   5   7        7.94        7.28      2.83 o 
  -6   5   7       32.15       28.47      2.45 o 
  -5   5   7       23.65       23.98      4.87 o 
  -4   5   7        9.28        9.93      3.14 o 
  -3   5   7       13.83       14.09      2.68 o 
  -2   5   7      105.23      118.30      4.85 o 
  -1   5   7       26.20       24.89      3.02 o 
   0   5   7      846.92      797.40      8.26 o 
   1   5   7      158.80      160.05      4.49 o 
   2   5   7      114.96      112.53      4.91 o 
   3   5   7        9.95        7.22      3.50 o 
   4   5   7       45.71       55.68      4.90 o 
   5   5   7        8.81        9.36      3.64 o 
   6   5   7       59.32       63.81      9.72 o 
  -8   6   7        0.20       13.07      5.89 o 
  -7   6   7       30.14       31.36      6.23 o 
  -6   6   7       12.20        9.97      3.28 o 
  -5   6   7      214.92      213.93      7.56 o 
  -4   6   7      150.03      166.62      5.27 o 
  -3   6   7      129.07      144.11      5.10 o 
  -2   6   7       89.38       85.58      3.91 o 
  -1   6   7       69.24       69.44      3.38 o 
   0   6   7       18.83       21.08      2.55 o 
   1   6   7      129.26      127.30      4.92 o 
   2   6   7      151.66      143.86      4.37 o 
   3   6   7      125.29      134.02      5.02 o 
   4   6   7        6.24        2.58      3.02 o 
   5   6   7      160.43      172.75      8.84 o 
   6   6   7       15.89       14.22      4.11 o 
  -8   7   7        0.12        2.38      7.97 o 
  -7   7   7       25.05        5.70      6.77 o 
  -6   7   7        3.14        2.15      1.79 o 
  -5   7   7       19.41       21.35      2.44 o 
  -4   7   7       16.75       15.38      2.25 o 
  -3   7   7        3.21        4.70      2.23 o 
  -2   7   7       67.56       70.41      3.77 o 
  -1   7   7       72.54       74.82      4.55 o 
   0   7   7      119.04      118.23      3.53 o 
   1   7   7       21.91       22.11      3.26 o 
   2   7   7      145.61      135.62      5.23 o 
   3   7   7        3.89        5.54      3.37 o 
   4   7   7       53.34       59.33      6.01 o 
   5   7   7        1.11        1.34      3.50 o 
   6   7   7       49.26       47.16      7.71 o 
  -7   8   7        1.52        0.56      5.24 o 
  -6   8   7        3.47        4.65      6.36 o 
  -5   8   7        9.00        4.56      4.26 o 
  -4   8   7        1.71        1.65      1.93 o 
  -3   8   7       59.68       58.53      2.99 o 
  -2   8   7      135.21      135.53      4.34 o 
  -1   8   7      246.73      229.69      5.23 o 
   0   8   7       81.36       89.49      3.57 o 
   1   8   7       18.26       17.28      3.06 o 
   2   8   7       10.80        9.96      3.52 o 
   3   8   7       27.42       30.43      3.73 o 
   4   8   7       32.54       35.09      4.45 o 
   5   8   7        1.34        1.63      2.66 o 
   6   8   7        3.49        1.18      5.63 o 
  -7   9   7        6.87       -0.92      7.04 o 
  -6   9   7        2.99        8.68     13.50 o 
  -5   9   7        0.18       -3.40      4.32 o 
  -4   9   7        0.26       -0.57      1.59 o 
  -3   9   7        8.65       11.75      2.72 o 
  -2   9   7        1.13       -0.13      1.89 o 
  -1   9   7       36.66       40.14      4.96 o 
   0   9   7      118.47      116.93      4.91 o 
   1   9   7       66.37       73.64      4.93 o 
   2   9   7        0.90        0.97      2.47 o 
   3   9   7       35.15       23.24      5.12 o 
   4   9   7        0.14       -0.72      2.65 o 
   5   9   7        0.00        0.98      3.07 o 
  -7  10   7        3.21        3.14      6.95 o 
  -6  10   7        0.11       -9.80     11.38 o 
  -5  10   7        6.17        2.87      7.92 o 
  -4  10   7       13.64       11.58      2.67 o 
  -3  10   7       55.29       60.57      3.85 o 
  -2  10   7       45.78       43.35      3.35 o 
  -1  10   7        0.09       -0.04      2.33 o 
   0  10   7      113.83      104.41      4.79 o 
   1  10   7        2.16        2.00      3.78 o 
   2  10   7       11.09        7.75      4.46 o 
   3  10   7       22.82       10.40      3.88 o 
   4  10   7       12.21        9.95      3.43 o 
   5  10   7        0.21       -3.93      5.03 o 
  -6  11   7        0.08       -0.32      5.89 o 
  -5  11   7       33.27       31.27     15.73 o 
  -4  11   7        4.40        2.72      2.41 o 
  -3  11   7       32.74       38.11      3.59 o 
  -2  11   7        0.06       -0.92      2.27 o 
  -1  11   7        0.02        0.44      2.40 o 
   0  11   7       63.74       57.00      5.12 o 
   1  11   7       14.63       15.08      3.50 o 
   2  11   7       51.36       40.42      5.73 o 
   3  11   7        5.13        5.41      3.70 o 
   4  11   7        2.63        3.00      3.86 o 
   5  11   7        1.62        3.01      6.16 o 
  -6  12   7        0.00        6.71      6.51 o 
  -5  12   7        0.04        3.06      4.77 o 
  -4  12   7        7.42        6.83      2.07 o 
  -3  12   7       55.16       61.59      4.44 o 
  -2  12   7       59.73       59.15      4.91 o 
  -1  12   7      268.62      266.90      6.57 o 
   0  12   7       27.26       22.01      4.60 o 
   1  12   7       58.86       49.50      4.95 o 
   2  12   7        2.96        1.02      4.04 o 
   3  12   7        1.33       -1.32      4.22 o 
   4  12   7       13.25       13.27      4.75 o 
  -6  13   7       26.50       43.16     26.05 o 
  -5  13   7        2.08        7.56      6.60 o 
  -4  13   7       15.43       17.78      7.03 o 
  -3  13   7        3.11       -0.22      2.56 o 
  -2  13   7       20.27       14.65      3.87 o 
  -1  13   7        0.14        4.87      3.57 o 
   0  13   7        1.42        0.66      2.85 o 
   1  13   7       65.91       70.14      6.20 o 
   2  13   7        0.71       -0.43      3.19 o 
   3  13   7        1.31        2.55      5.09 o 
   4  13   7        1.74        3.47      7.61 o 
  -5  14   7       11.13       12.78      7.43 o 
  -4  14   7        1.81        4.40      5.93 o 
  -3  14   7        0.04       -0.23      2.49 o 
  -2  14   7        2.20        4.25      4.09 o 
  -1  14   7       29.73       32.50      4.71 o 
   0  14   7        9.95       15.16      4.25 o 
   1  14   7        8.29        9.85      4.39 o 
   2  14   7        1.88        1.84      3.06 o 
   3  14   7        0.65       -0.75      3.07 o 
  -4  15   7        5.93       -0.22      5.99 o 
  -3  15   7       18.48       23.51      6.09 o 
  -2  15   7        5.43       10.60      3.92 o 
  -1  15   7        0.20        6.47      3.85 o 
   0  15   7        0.37        2.90      3.83 o 
   1  15   7        6.37       12.61      3.97 o 
   2  15   7        7.38        9.39      4.53 o 
  -3  16   7        4.20        9.56      8.00 o 
  -2  16   7        2.97       13.74      5.38 o 
  -1  16   7        5.24       18.75      5.28 o 
   0  16   7        7.46        8.24      4.32 o 
   1  16   7        1.70        7.23      4.25 o 
  -8   0   8       61.88       44.01      6.53 o 
  -6   0   8        3.02        2.32      3.01 o 
  -4   0   8       86.68       93.42      5.10 o 
  -2   0   8     2134.04     2252.15     32.17 o 
   0   0   8      198.94      215.60      8.75 o 
   2   0   8       34.68       27.83      5.97 o 
   4   0   8        2.17        6.64      6.33 o 
   6   0   8        0.85        3.98      9.54 o 
  -8   1   8        3.26        2.80      3.30 o 
  -7   1   8        4.31        4.09      2.74 o 
  -6   1   8        0.35       -0.19      1.85 o 
  -5   1   8       18.21       21.35      5.63 o 
  -4   1   8      125.88      143.81      5.78 o 
  -3   1   8        6.31        7.87      2.59 o 
  -2   1   8       53.65       48.30      4.23 o 
  -1   1   8        1.53        1.83      2.58 o 
   0   1   8      648.10      670.17      9.21 o 
   1   1   8       26.69       22.49      4.03 o 
   2   1   8       37.61       39.79      3.65 o 
   3   1   8       56.25       48.15      4.72 o 
   4   1   8       84.24       87.22      4.36 o 
   5   1   8        1.36       -0.46      3.25 o 
   6   1   8        0.39        1.77      3.53 o 
  -8   2   8        0.99        0.19      2.62 o 
  -7   2   8        3.37        5.92      2.97 o 
  -6   2   8       20.85       15.78      3.64 o 
  -5   2   8       11.23        8.47      4.86 o 
  -4   2   8       41.46       43.89      3.73 o 
  -3   2   8       52.35       52.42      3.16 o 
  -2   2   8       17.04       20.28      3.16 o 
  -1   2   8      115.49       98.52      3.85 o 
   0   2   8       23.96       29.32      3.52 o 
   1   2   8        0.29        0.58      2.49 o 
   2   2   8       21.65       20.14      3.47 o 
   3   2   8       14.37       16.72      3.35 o 
   4   2   8      139.99      146.85      6.41 o 
   5   2   8        8.42        9.58      3.59 o 
   6   2   8       10.21        5.15      3.90 o 
  -8   3   8        1.88       -1.33      3.80 o 
  -7   3   8        2.62        1.15      2.23 o 
  -6   3   8        0.36        1.30      2.15 o 
  -5   3   8       36.49       41.71      5.88 o 
  -4   3   8       35.06       36.48      4.01 o 
  -3   3   8       67.14       73.19      4.31 o 
  -2   3   8        0.93        0.59      1.87 o 
  -1   3   8      179.78      165.70      4.71 o 
   0   3   8       35.96       38.38      3.65 o 
   1   3   8      132.91      140.44      4.07 o 
   2   3   8       81.84       69.56      4.10 o 
   3   3   8       21.03       18.09      3.78 o 
   4   3   8       11.97       10.71      3.70 o 
   5   3   8        0.70       -2.32      3.33 o 
   6   3   8        2.21        2.86      4.16 o 
  -8   4   8        1.24        3.12      4.89 o 
  -7   4   8        0.95        2.70      2.34 o 
  -6   4   8        0.23        1.53      2.01 o 
  -5   4   8        2.10        3.42      2.61 o 
  -4   4   8       38.40       44.07      3.92 o 
  -3   4   8       31.16       27.08      3.87 o 
  -2   4   8       47.36       54.34      3.93 o 
  -1   4   8      166.01      154.45      4.85 o 
   0   4   8      287.56      298.53      6.94 o 
   1   4   8      647.33      612.99      8.99 o 
   2   4   8      456.05      448.48      7.49 o 
   3   4   8        1.94        4.84      3.25 o 
   4   4   8       63.31       68.14      8.42 o 
   5   4   8       27.88       24.68      4.87 o 
   6   4   8        0.04        3.65      3.95 o 
  -8   5   8        3.13       12.21      5.89 o 
  -7   5   8        2.12        0.03      2.03 o 
  -6   5   8       14.38        7.39      3.30 o 
  -5   5   8        5.02        2.31      2.52 o 
  -4   5   8       16.09       15.81      3.10 o 
  -3   5   8      180.88      176.41      4.81 o 
  -2   5   8       74.26       74.40      4.39 o 
  -1   5   8        8.85        8.36      2.69 o 
   0   5   8      360.82      349.23      6.28 o 
   1   5   8       53.17       56.19      4.13 o 
   2   5   8        0.11        1.67      3.10 o 
   3   5   8      839.56      899.84     10.91 o 
   4   5   8       36.68       30.71      4.28 o 
   5   5   8       63.12       61.94      7.72 o 
   6   5   8        3.04        5.91      4.78 o 
  -8   6   8        0.13        9.89      5.95 o 
  -7   6   8        0.51       -4.61      4.61 o 
  -6   6   8        0.05       -0.10      1.35 o 
  -5   6   8       17.25        9.90      4.89 o 
  -4   6   8       58.73       68.41      3.95 o 
  -3   6   8       17.76       15.70      3.51 o 
  -2   6   8      265.93      270.54      6.46 o 
  -1   6   8       42.25       42.85      3.23 o 
   0   6   8     1326.69     1304.02     14.43 o 
   1   6   8      872.59      843.64     11.45 o 
   2   6   8     1795.98     1809.15     19.73 o 
   3   6   8      246.72      257.75      7.52 o 
   4   6   8      137.77      138.94      6.51 o 
   5   6   8       29.47       30.32      4.89 o 
   6   6   8        5.52        4.20      3.62 o 
  -8   7   8        0.22        0.18      8.94 o 
  -7   7   8       13.49       10.28      7.28 o 
  -6   7   8        8.10        4.28      1.95 o 
  -5   7   8       48.11       47.13      8.62 o 
  -4   7   8       29.12       29.57      3.60 o 
  -3   7   8       64.09       72.70      3.76 o 
  -2   7   8       55.99       59.90      4.35 o 
  -1   7   8      781.76      780.18     11.69 o 
   0   7   8       55.13       58.91      3.82 o 
   1   7   8      865.54      881.56     11.39 o 
   2   7   8      102.63      105.07      5.60 o 
   3   7   8        2.19        3.65      3.31 o 
   4   7   8      104.78      101.67      5.34 o 
   5   7   8        3.37        5.18      3.03 o 
  -7   8   8        0.00       11.52      7.16 o 
  -6   8   8        7.16       10.54      6.17 o 
  -5   8   8        8.94       11.16      6.14 o 
  -4   8   8       47.90       44.13      8.31 o 
  -3   8   8      150.25      163.29      4.55 o 
  -2   8   8        6.11        8.94      3.25 o 
  -1   8   8       11.66        8.68      3.70 o 
   0   8   8      620.53      687.72     10.10 o 
   1   8   8       29.41       27.21      4.29 o 
   2   8   8      206.44      210.52      5.96 o 
   3   8   8       15.99       22.37      4.21 o 
   4   8   8        6.39        1.90      3.42 o 
   5   8   8        6.06       11.12      3.70 o 
  -7   9   8        0.58        7.32      9.98 o 
  -6   9   8        8.71       15.82      7.64 o 
  -5   9   8       24.74       25.49      6.84 o 
  -4   9   8        6.57        3.59      2.47 o 
  -3   9   8        8.51        6.62      2.25 o 
  -2   9   8      102.08      115.33      4.45 o 
  -1   9   8       26.01       26.23      4.17 o 
   0   9   8        0.42        1.20      3.10 o 
   1   9   8        5.45        4.66      3.08 o 
   2   9   8       45.27       47.00      4.82 o 
   3   9   8       90.37       94.93      5.50 o 
   4   9   8        0.37        2.19      2.86 o 
   5   9   8        4.22        5.91      3.37 o 
  -7  10   8        0.96        5.54      9.21 o 
  -6  10   8        1.23        7.94      7.10 o 
  -5  10   8        1.54       11.55      7.62 o 
  -4  10   8       48.62       55.39      3.61 o 
  -3  10   8        2.11        1.57      1.75 o 
  -2  10   8        8.12        4.75      2.77 o 
  -1  10   8       30.45       28.59      4.44 o 
   0  10   8       63.84       62.59      5.51 o 
   1  10   8       79.77       82.44      5.67 o 
   2  10   8       26.16       26.73      4.24 o 
   3  10   8        6.51        4.34      3.69 o 
   4  10   8        8.38       10.72      3.72 o 
   5  10   8       12.63        7.44      7.00 o 
  -6  11   8        1.86        9.00     11.29 o 
  -5  11   8       12.76       14.23      8.76 o 
  -4  11   8        5.33        3.98      2.75 o 
  -3  11   8       14.14       17.98      3.36 o 
  -2  11   8       16.22       18.91      3.91 o 
  -1  11   8       73.28       72.00      4.99 o 
   0  11   8       13.14       10.98      4.51 o 
   1  11   8        5.37        5.96      3.86 o 
   2  11   8       16.23       18.80      4.88 o 
   3  11   8       17.24       14.19      7.64 o 
   4  11   8        0.58        0.03      4.01 o 
  -6  12   8       14.54       26.19     13.69 o 
  -5  12   8        0.00        2.71      7.65 o 
  -4  12   8       72.29       71.01      4.24 o 
  -3  12   8      133.35      124.67      5.72 o 
  -2  12   8        2.60        1.40      2.71 o 
  -1  12   8       45.65       44.27      4.45 o 
   0  12   8        0.16        1.73      3.38 o 
   1  12   8        0.59        0.71      4.05 o 
   2  12   8       51.36       43.09      6.44 o 
   3  12   8        4.25        1.80      3.32 o 
   4  12   8        1.26        3.26      4.67 o 
  -5  13   8        6.29        6.92      8.67 o 
  -4  13   8        0.14        0.48      5.28 o 
  -3  13   8        3.94        1.19      3.10 o 
  -2  13   8       18.88       22.83      4.85 o 
  -1  13   8        9.11        6.92      3.41 o 
   0  13   8        0.59        7.40      4.38 o 
   1  13   8        0.83        7.99      4.43 o 
   2  13   8       11.37       10.80      5.47 o 
   3  13   8        0.01        4.54      4.89 o 
  -4  14   8        1.30       -0.95      5.95 o 
  -3  14   8        0.19       -1.83      3.13 o 
  -2  14   8        0.02        7.17      4.34 o 
  -1  14   8        0.44        7.84      5.28 o 
   0  14   8       18.56       19.62      4.25 o 
   1  14   8        4.30        8.07      4.23 o 
   2  14   8        9.55        6.30      3.78 o 
  -3  15   8        0.00       -1.87      5.79 o 
  -2  15   8        1.44       -2.98      4.17 o 
  -1  15   8        5.28       11.66      4.64 o 
   0  15   8        1.16        2.75      4.63 o 
   1  15   8        4.08       11.52      4.93 o 
  -2  16   8        6.15       11.00      4.42 o 
  -1  16   8        9.98       23.18      5.21 o 
   0  16   8        4.71        9.52      5.45 o 
  -7   0   9        7.22        5.10      4.47 o 
  -5   0   9       53.67       63.77     10.89 o 
  -3   0   9      206.16      221.32      9.13 o 
  -1   0   9      409.38      433.08     12.10 o 
   1   0   9       67.55       63.87      7.58 o 
   3   0   9      405.16      389.50     11.35 o 
   5   0   9      135.08      133.32     39.49 o 
  -8   1   9        5.98        5.49      3.83 o 
  -7   1   9       13.21       14.52      3.60 o 
  -6   1   9       34.20       32.72      5.46 o 
  -5   1   9       26.87       31.93      6.58 o 
  -4   1   9        7.06        8.28      2.96 o 
  -3   1   9      130.57      136.10      5.11 o 
  -2   1   9       86.72       88.70      4.11 o 
  -1   1   9        0.07        2.07      3.82 o 
   0   1   9        0.01       -1.63      2.44 o 
   1   1   9       31.51       26.01      4.42 o 
   2   1   9        3.38        7.16      3.54 o 
   3   1   9        2.40        5.29      3.91 o 
   4   1   9        0.05        0.39      3.04 o 
   5   1   9        2.22        6.98      5.29 o 
   6   1   9       25.33       23.15      6.78 o 
  -8   2   9        9.02        9.08      3.86 o 
  -7   2   9        0.18        4.33      3.35 o 
  -6   2   9        0.19       -0.27      2.54 o 
  -5   2   9        3.95        2.43      5.04 o 
  -4   2   9        5.95        5.87      3.23 o 
  -3   2   9      221.07      220.72      5.23 o 
  -2   2   9       12.36       15.15      3.24 o 
  -1   2   9      112.51      112.80      4.85 o 
   0   2   9       13.99       12.44      3.99 o 
   1   2   9      124.88      106.96      4.41 o 
   2   2   9        8.79        7.85      3.84 o 
   3   2   9       41.74       36.44      4.04 o 
   4   2   9       29.12       35.57      4.51 o 
   5   2   9        4.49        2.61      4.02 o 
   6   2   9        0.00       -2.31      3.54 o 
  -8   3   9        1.07       -5.39      5.39 o 
  -7   3   9        0.10        2.03      2.97 o 
  -6   3   9        0.69        1.45      2.88 o 
  -5   3   9       12.88        8.83      5.32 o 
  -4   3   9       14.05       11.66      3.93 o 
  -3   3   9       92.10      104.97      5.03 o 
  -2   3   9        0.97        2.60      2.62 o 
  -1   3   9       40.55       56.19     10.72 o 
   0   3   9        0.26       -0.06      2.72 o 
   1   3   9       54.35       52.65      4.82 o 
   2   3   9        7.54       11.99      3.63 o 
   3   3   9       49.57       48.13      4.78 o 
   4   3   9       18.57       15.43      4.09 o 
   5   3   9        2.05        4.91      3.97 o 
   6   3   9        3.08        9.09      5.14 o 
  -8   4   9        0.78       -2.27      6.46 o 
  -7   4   9        0.37        4.14      2.79 o 
  -6   4   9        0.02        4.60      2.96 o 
  -5   4   9        3.93        8.24      4.89 o 
  -4   4   9       69.83       79.75      5.01 o 
  -3   4   9       12.29       12.80      2.68 o 
  -2   4   9        6.35        7.60      2.77 o 
  -1   4   9       69.57       67.10      4.39 o 
   0   4   9        6.60        2.12      3.10 o 
   1   4   9       15.36       24.96      4.27 o 
   2   4   9       69.07       80.13      4.87 o 
   3   4   9       29.48       29.05      3.53 o 
   4   4   9        8.58        7.31      3.85 o 
   5   4   9        2.59        6.35      4.01 o 
   6   4   9        2.94        3.07      4.81 o 
  -8   5   9        5.38        4.69     11.86 o 
  -7   5   9        0.36        0.28      2.35 o 
  -6   5   9        0.28        0.57      2.62 o 
  -5   5   9        0.02        0.06      2.44 o 
  -4   5   9        8.23        9.87      3.56 o 
  -3   5   9       10.97        8.78      3.00 o 
  -2   5   9      473.52      481.04      8.87 o 
  -1   5   9      208.71      219.02      6.26 o 
   0   5   9       12.01        9.66      3.68 o 
   1   5   9        5.30        7.60      4.11 o 
   2   5   9       84.59       92.51      5.44 o 
   3   5   9        0.07       -2.39      3.91 o 
   4   5   9       95.79      103.61      6.68 o 
   5   5   9       18.07       18.68      4.75 o 
  -8   6   9        2.29       -2.80      7.56 o 
  -7   6   9       28.91       34.92      6.81 o 
  -6   6   9        9.05        3.58      2.95 o 
  -5   6   9       28.34       10.55      3.89 o 
  -4   6   9       27.09       27.21      3.60 o 
  -3   6   9       50.21       55.40      4.35 o 
  -2   6   9       36.40       45.33      3.83 o 
  -1   6   9      229.34      238.84      7.28 o 
   0   6   9      117.64      113.84      5.37 o 
   1   6   9      289.75      302.07      8.14 o 
   2   6   9        4.02        2.93      3.89 o 
   3   6   9      272.56      282.50      8.18 o 
   4   6   9       49.17       57.00      5.91 o 
   5   6   9       58.86       65.45      6.11 o 
  -7   7   9        5.85        9.08      7.65 o 
  -6   7   9       12.53       12.61      4.88 o 
  -5   7   9        0.09       -1.10      1.87 o 
  -4   7   9       16.08       14.15      3.63 o 
  -3   7   9       27.40       33.34      4.58 o 
  -2   7   9       65.18       71.37      5.20 o 
  -1   7   9       66.15       66.14      4.06 o 
   0   7   9      145.96      144.12      6.22 o 
   1   7   9       15.19       15.75      3.80 o 
   2   7   9       36.88       39.72      4.50 o 
   3   7   9        2.99        4.06      3.21 o 
   4   7   9       95.69      103.24      6.17 o 
   5   7   9        0.00       -2.80      3.65 o 
  -7   8   9        0.02        1.17      7.68 o 
  -6   8   9        2.58       -0.82      5.77 o 
  -5   8   9       27.75       20.50      5.33 o 
  -4   8   9       28.03       28.96      9.20 o 
  -3   8   9      163.63      162.90      5.54 o 
  -2   8   9        7.44        5.77      3.58 o 
  -1   8   9        0.80        2.65      4.37 o 
   0   8   9        5.43        6.63      3.37 o 
   1   8   9       11.47       13.42      4.41 o 
   2   8   9       69.16       74.60      4.86 o 
   3   8   9        2.65        1.74      3.09 o 
   4   8   9       10.09        8.48      4.38 o 
   5   8   9        0.12       -0.32      2.84 o 
  -7   9   9        3.00        0.52      6.04 o 
  -6   9   9        2.69       -0.06      6.31 o 
  -5   9   9        2.98        2.68      2.65 o 
  -4   9   9       24.58       28.33     10.44 o 
  -3   9   9        0.97        0.28      2.62 o 
  -2   9   9       69.42       76.40      4.69 o 
  -1   9   9       12.48       10.63      4.32 o 
   0   9   9       26.01       20.57      3.15 o 
   1   9   9       33.66       30.37      4.86 o 
   2   9   9        0.12        0.93      3.77 o 
   3   9   9        0.21        0.78      3.19 o 
   4   9   9        8.81        9.37      3.91 o 
  -6  10   9        0.00       13.32      7.33 o 
  -5  10   9       24.60       20.64      9.52 o 
  -4  10   9        8.62        8.75      3.17 o 
  -3  10   9        2.81        4.48      2.79 o 
  -2  10   9      119.19      119.66      5.62 o 
  -1  10   9        2.00        1.87      3.31 o 
   0  10   9        0.51        0.78      3.81 o 
   1  10   9       10.77        8.06      4.25 o 
   2  10   9       30.56       31.17      4.73 o 
   3  10   9        5.08        4.00      4.06 o 
   4  10   9        0.17       -1.18      3.20 o 
  -6  11   9        0.52        6.54      8.75 o 
  -5  11   9       22.16       24.15     13.10 o 
  -4  11   9        4.66        4.91      2.94 o 
  -3  11   9        3.80        0.81      2.20 o 
  -2  11   9       17.99       13.62      4.33 o 
  -1  11   9       43.12       45.77      5.30 o 
   0  11   9       41.92       42.67      5.96 o 
   1  11   9        1.66        4.38      3.68 o 
   2  11   9        0.00       -0.89      3.54 o 
   3  11   9        1.37       -0.39      3.87 o 
   4  11   9        0.12        2.32      3.94 o 
  -5  12   9       17.73       20.43      9.88 o 
  -4  12   9       11.39        6.14      3.04 o 
  -3  12   9       52.46       52.00      5.03 o 
  -2  12   9        3.13        3.44      2.96 o 
  -1  12   9        9.02        3.20      3.94 o 
   0  12   9        5.61       11.44      5.04 o 
   1  12   9        0.59        3.58      5.03 o 
   2  12   9       21.72       26.60      6.52 o 
   3  12   9       16.10       19.00      5.45 o 
  -5  13   9        1.54        4.43      8.46 o 
  -4  13   9        3.10        2.23      5.52 o 
  -3  13   9        0.00        0.85      3.42 o 
  -2  13   9        0.73        0.46      3.27 o 
  -1  13   9        7.47        6.03      3.69 o 
   0  13   9        0.14        2.31      3.90 o 
   1  13   9        0.28        4.99      4.51 o 
   2  13   9       22.37       33.03      5.58 o 
  -4  14   9        0.00       -0.23      4.76 o 
  -3  14   9        8.11        4.33      4.56 o 
  -2  14   9        2.83        1.10      4.12 o 
  -1  14   9        0.24        5.49      3.74 o 
   0  14   9        1.53        7.69      3.53 o 
   1  14   9        4.11       15.13      5.96 o 
   2  14   9        2.59        4.45      6.23 o 
  -3  15   9        5.29        3.87      6.73 o 
  -2  15   9        1.63        5.78      4.42 o 
  -1  15   9        3.91       12.87      5.68 o 
   0  15   9        7.18       10.06      4.31 o 
  -8   0  10        1.81        0.87      4.76 o 
  -6   0  10       60.31       60.27      7.78 o 
  -4   0  10      345.25      334.94      9.54 o 
  -2   0  10        7.33        9.04      5.91 o 
   0   0  10        6.63        4.39      5.70 o 
   2   0  10        1.25       -0.85      5.51 o 
   4   0  10       41.82       25.79     10.79 o 
  -8   1  10        0.48       -0.46      3.59 o 
  -7   1  10        0.08        1.61      2.82 o 
  -6   1  10       16.01       11.52      5.12 o 
  -5   1  10        5.14        2.75      5.59 o 
  -4   1  10       40.33       44.08      4.90 o 
  -3   1  10        0.02       -0.07      2.93 o 
  -2   1  10       44.80       42.91      4.24 o 
  -1   1  10      127.30      117.92      4.95 o 
   0   1  10      247.63      234.14      6.55 o 
   1   1  10       76.97       59.67      5.05 o 
   2   1  10       58.99       62.93      4.72 o 
   3   1  10        5.83        6.87      4.52 o 
   4   1  10        0.04        2.72      4.73 o 
   5   1  10       14.59       17.96      5.99 o 
  -8   2  10        3.36        0.25      3.37 o 
  -7   2  10        6.45        9.67      3.63 o 
  -6   2  10        6.47        6.42      4.65 o 
  -5   2  10        1.60       -0.17      4.76 o 
  -4   2  10        4.06        2.79      2.49 o 
  -3   2  10        7.24        6.48      3.87 o 
  -2   2  10        2.48        3.69      2.91 o 
  -1   2  10        0.00        1.48      3.71 o 
   0   2  10       15.93       15.25      3.65 o 
   1   2  10      108.63      106.35      5.18 o 
   2   2  10      192.13      174.64      6.55 o 
   3   2  10        2.92        2.70      3.91 o 
   4   2  10        5.92        5.22      4.43 o 
   5   2  10        5.57        7.34      4.31 o 
  -8   3  10        0.27        0.42      5.91 o 
  -7   3  10        0.00        4.43      3.27 o 
  -6   3  10        1.64        1.85      4.04 o 
  -5   3  10       33.94       24.36      4.91 o 
  -4   3  10       64.38       77.50      5.98 o 
  -3   3  10       51.06       51.60      4.33 o 
  -2   3  10       95.13       89.01      5.68 o 
  -1   3  10        8.42       10.66      3.76 o 
   0   3  10      192.79      166.77      6.95 o 
   1   3  10       13.19       11.65      3.89 o 
   2   3  10      108.05      110.81      5.61 o 
   3   3  10        0.12        2.60      4.37 o 
   4   3  10        6.42        7.51      3.72 o 
   5   3  10        2.36        7.93      4.40 o 
  -8   4  10        0.50       13.61      8.11 o 
  -7   4  10        0.04       -1.74      2.94 o 
  -6   4  10       26.80       26.19      4.64 o 
  -5   4  10        0.00        0.66      3.29 o 
  -4   4  10        7.32        8.39      4.22 o 
  -3   4  10      128.91      136.18      6.13 o 
  -2   4  10      307.82      318.87      8.32 o 
  -1   4  10      369.85      356.64      7.50 o 
   0   4  10      188.82      181.51      7.30 o 
   1   4  10       31.15       35.65      4.50 o 
   2   4  10       40.54       42.63      4.66 o 
   3   4  10       58.83       58.67      4.89 o 
   4   4  10        6.28        5.50      4.39 o 
   5   4  10        0.02       -1.06      4.21 o 
  -7   5  10        0.98        2.58      2.92 o 
  -6   5  10       12.58       14.17      4.26 o 
  -5   5  10       12.20        7.91      3.74 o 
  -4   5  10      169.23      182.17      6.83 o 
  -3   5  10        5.17        4.23      4.13 o 
  -2   5  10      312.97      309.67      7.66 o 
  -1   5  10      228.92      229.87      7.85 o 
   0   5  10        5.69        1.95      3.30 o 
   1   5  10      767.16      786.46     12.61 o 
   2   5  10        2.54        5.08      4.34 o 
   3   5  10        8.64        6.09      4.05 o 
   4   5  10       33.70       42.41      6.15 o 
   5   5  10        0.06        3.07      4.52 o 
  -7   6  10        1.87        0.36      6.73 o 
  -6   6  10       16.25        5.38      3.05 o 
  -5   6  10        0.77        0.02      2.48 o 
  -4   6  10      142.35      162.09      6.23 o 
  -3   6  10       13.75       12.48      4.62 o 
  -2   6  10      811.96      858.54     12.91 o 
  -1   6  10      558.88      563.52     10.39 o 
   0   6  10     1175.13     1164.48     15.61 o 
   1   6  10       23.97       24.90      4.10 o 
   2   6  10       59.26       57.04      4.55 o 
   3   6  10       40.38       42.06      3.77 o 
   4   6  10        6.31        4.89      3.85 o 
   5   6  10        1.64        8.14      4.43 o 
  -7   7  10        8.12       -4.54      8.51 o 
  -6   7  10       28.24       13.21      4.94 o 
  -5   7  10       51.57       59.06      7.43 o 
  -4   7  10       35.71       29.32      9.22 o 
  -3   7  10      425.71      461.19     10.84 o 
  -2   7  10       70.13       71.58      5.26 o 
  -1   7  10      329.38      339.70      8.52 o 
   0   7  10       13.44       15.87      3.61 o 
   1   7  10        4.48        6.81      4.36 o 
   2   7  10       52.39       40.83      4.88 o 
   3   7  10       30.22       34.61      4.74 o 
   4   7  10        0.96        1.13      3.81 o 
  -7   8  10        7.11        3.44      7.05 o 
  -6   8  10        2.68        7.86     16.33 o 
  -5   8  10       59.75       53.43     11.84 o 
  -4   8  10       20.03       16.74      5.11 o 
  -3   8  10        8.35        6.14      3.73 o 
  -2   8  10      197.27      225.73      7.74 o 
  -1   8  10       14.15       16.21      3.93 o 
   0   8  10      145.36      146.21      5.16 o 
   1   8  10       16.23       22.00      4.64 o 
   2   8  10        0.75        3.53      4.20 o 
   3   8  10        7.06       14.12      5.00 o 
   4   8  10        6.37        5.19      4.20 o 
  -6   9  10        1.46        5.29      8.14 o 
  -5   9  10        1.74        1.82      2.52 o 
  -4   9  10       44.15       41.33      8.81 o 
  -3   9  10        8.28        7.66      3.37 o 
  -2   9  10       11.86       14.42      4.11 o 
  -1   9  10       11.61        9.04      3.82 o 
   0   9  10        0.06        0.24      3.43 o 
   1   9  10       72.58       77.57      4.92 o 
   2   9  10        6.39       13.25      3.91 o 
   3   9  10        0.77        3.07      3.61 o 
   4   9  10        0.62        1.51      4.17 o 
  -6  10  10       14.14       19.49      9.06 o 
  -5  10  10        0.01        6.98      9.85 o 
  -4  10  10        0.75       -1.22      3.63 o 
  -3  10  10        0.02        1.30      3.11 o 
  -2  10  10       42.10       52.40      4.61 o 
  -1  10  10       62.13       60.16      4.82 o 
   0  10  10       18.60       17.91      5.71 o 
   1  10  10        4.18        7.40      3.25 o 
   2  10  10        5.41        5.31      4.51 o 
   3  10  10        6.49        6.65      4.22 o 
  -5  11  10        0.06       -2.33      5.89 o 
  -4  11  10        2.64        0.00      2.70 o 
  -3  11  10       39.35       45.53      5.84 o 
  -2  11  10       19.18       15.78      4.85 o 
  -1  11  10        1.13       -1.54      4.13 o 
   0  11  10       12.96       24.07      5.81 o 
   1  11  10        7.96       16.39      6.06 o 
   2  11  10       14.41       15.27      6.26 o 
   3  11  10       18.37       23.29      4.61 o 
  -5  12  10       32.32       25.87     10.41 o 
  -4  12  10        1.00       -1.07      2.90 o 
  -3  12  10        6.22        2.35      3.71 o 
  -2  12  10        7.57        3.89      4.00 o 
  -1  12  10        0.01       -1.07      3.98 o 
   0  12  10        5.72        5.58      4.08 o 
   1  12  10        2.26        7.90      5.76 o 
   2  12  10       23.21       29.59      5.56 o 
  -4  13  10        3.02        7.25      6.46 o 
  -3  13  10        0.06       -0.71      4.24 o 
  -2  13  10        0.00        1.16      3.97 o 
  -1  13  10        3.14        8.70      5.21 o 
   0  13  10       15.91       21.06      5.23 o 
   1  13  10        4.16       14.37      6.35 o 
   2  13  10        0.30       -0.31      5.43 o 
  -3  14  10        0.40       -1.44      4.34 o 
  -2  14  10        6.08        0.65      4.05 o 
  -1  14  10        2.44        4.44      3.71 o 
   0  14  10        4.92        8.09      4.79 o 
  -7   0  11        0.89        5.22      4.70 o 
  -5   0  11       24.09       25.66     10.89 o 
  -3   0  11        1.04       -0.41      3.27 o 
  -1   0  11      122.53      112.22      7.41 o 
   1   0  11      316.83      275.95     17.50 o 
   3   0  11      277.03      265.26     12.20 o 
   5   0  11       66.52       54.75     18.26 o 
  -8   1  11        5.95        8.55      5.87 o 
  -7   1  11       16.03        8.03      6.96 o 
  -6   1  11        1.51        0.21      5.31 o 
  -5   1  11       29.23       32.17      8.08 o 
  -4   1  11        0.62        3.30      3.35 o 
  -3   1  11        1.64        3.67      4.08 o 
  -2   1  11        2.19        0.39      2.77 o 
  -1   1  11       11.06        6.06      3.80 o 
   0   1  11        2.19        3.42      3.38 o 
   1   1  11       17.54       14.11      5.15 o 
   2   1  11       25.47       24.73      4.78 o 
   3   1  11        6.35        8.46      4.38 o 
   4   1  11       46.62       45.23      9.19 o 
   5   1  11        2.03        1.70      3.57 o 
  -7   2  11        0.02        5.47      4.24 o 
  -6   2  11        2.13        5.11      6.16 o 
  -5   2  11       27.34       19.49      4.74 o 
  -4   2  11        0.39        0.86      3.48 o 
  -3   2  11       18.48       14.93      3.91 o 
  -2   2  11        1.69        2.16      3.40 o 
  -1   2  11      121.24      120.28      5.91 o 
   0   2  11        9.85        7.53      3.93 o 
   1   2  11       88.16       74.39      6.53 o 
   2   2  11       52.10       49.98      6.32 o 
   3   2  11       10.73        8.67      4.72 o 
   4   2  11        7.85       12.64      4.56 o 
   5   2  11        2.12       -1.14      3.74 o 
  -7   3  11        9.12       13.26      3.35 o 
  -6   3  11        6.17        7.14      5.20 o 
  -5   3  11       52.76       40.92      5.73 o 
  -4   3  11       13.96       20.13      5.22 o 
  -3   3  11        8.59        7.31      3.86 o 
  -2   3  11        6.99        2.48      4.04 o 
  -1   3  11       22.19       20.78      3.98 o 
   0   3  11        0.32        0.36      2.63 o 
   1   3  11       10.79       10.94      3.53 o 
   2   3  11       71.85       76.83      6.30 o 
   3   3  11        0.88       -1.25      3.90 o 
   4   3  11        5.29        2.98      4.06 o 
   5   3  11        0.05        6.24      5.49 o 
  -7   4  11        0.49        3.70      5.08 o 
  -6   4  11       10.57       14.85      6.43 o 
  -5   4  11        1.67       -1.50      3.42 o 
  -4   4  11        3.11        2.21      4.16 o 
  -3   4  11       70.98       80.60      6.01 o 
  -2   4  11        4.02        2.77      3.13 o 
  -1   4  11        0.01        2.20      4.21 o 
   0   4  11      122.08      140.93      7.40 o 
   1   4  11      114.72      111.42      6.53 o 
   2   4  11        0.55        3.84      3.55 o 
   3   4  11        0.08       -1.25      2.96 o 
   4   4  11        0.05        6.63      4.38 o 
  -7   5  11        0.09        1.44      2.76 o 
  -6   5  11       13.32       12.18      4.17 o 
  -5   5  11       10.10        8.09      4.32 o 
  -4   5  11       85.95       98.47      6.75 o 
  -3   5  11       57.79       70.39      5.01 o 
  -2   5  11        0.06       -0.80      3.56 o 
  -1   5  11        7.31        8.41      4.28 o 
   0   5  11       46.79       44.66      7.09 o 
   1   5  11        0.46       -2.38      3.87 o 
   2   5  11       48.46       52.35      6.72 o 
   3   5  11       13.32       15.27      5.53 o 
   4   5  11        2.83        3.89      3.84 o 
  -7   6  11       11.21       21.15     16.72 o 
  -6   6  11        0.04        0.96      3.88 o 
  -5   6  11       41.50       28.59      8.75 o 
  -4   6  11       23.40       25.92      5.22 o 
  -3   6  11      189.41      197.69      8.74 o 
  -2   6  11       31.47       35.94      4.96 o 
  -1   6  11      207.13      210.53      7.64 o 
   0   6  11       22.71       19.94      4.37 o 
   1   6  11      140.52      135.49      6.36 o 
   2   6  11       27.05       26.29      4.76 o 
   3   6  11       17.86       19.81      4.86 o 
   4   6  11       14.48       15.48      4.91 o 
  -7   7  11        0.24        0.16      7.41 o 
  -6   7  11        6.06        4.08      4.23 o 
  -5   7  11       18.74       11.78      6.02 o 
  -4   7  11       26.79       24.21      5.15 o 
  -3   7  11       14.15       11.94      5.25 o 
  -2   7  11       25.31       26.33      4.22 o 
  -1   7  11       75.01       88.05      4.95 o 
   0   7  11       18.03       16.84      3.38 o 
   1   7  11        0.18        1.29      3.92 o 
   2   7  11      153.01      163.17      7.86 o 
   3   7  11       11.97       14.63      5.54 o 
   4   7  11       37.88       49.26      6.75 o 
  -6   8  11        1.92       -8.26      8.55 o 
  -5   8  11       27.49       20.60      6.14 o 
  -4   8  11        0.22        1.10      3.21 o 
  -3   8  11       28.96       32.41      4.10 o 
  -2   8  11        0.03        0.33      3.43 o 
  -1   8  11        7.11        4.08      3.62 o 
   0   8  11       87.83       99.10      6.62 o 
   1   8  11       46.38       43.38      4.76 o 
   2   8  11       21.47       16.75      5.45 o 
   3   8  11        0.02       -1.40      3.35 o 
  -6   9  11       12.33        4.14      9.89 o 
  -5   9  11        1.52        0.90      3.04 o 
  -4   9  11        4.58        4.11      3.77 o 
  -3   9  11        2.46        2.33      3.12 o 
  -2   9  11       26.87       29.06      5.48 o 
  -1   9  11       35.96       27.25      5.35 o 
   0   9  11        0.35        0.09      4.05 o 
   1   9  11        6.99       12.04      4.62 o 
   2   9  11        0.17       -0.47      4.16 o 
   3   9  11       10.76       14.20      4.78 o 
  -5  10  11        0.73        1.47      7.05 o 
  -4  10  11       29.49       26.18      4.77 o 
  -3  10  11        0.00        2.68      3.93 o 
  -2  10  11        3.65       11.61      4.87 o 
  -1  10  11        1.01        2.59      4.74 o 
   0  10  11        9.58       10.85      5.08 o 
   1  10  11        7.99        7.98      5.02 o 
   2  10  11        1.08       -0.08      3.14 o 
   3  10  11        7.33       14.45      5.44 o 
  -5  11  11        4.54        3.55     10.29 o 
  -4  11  11        5.26        4.60      3.82 o 
  -3  11  11       14.93       13.52      5.43 o 
  -2  11  11        7.84        8.22      4.58 o 
  -1  11  11        6.09        9.82      4.48 o 
   0  11  11        0.31       10.77      4.38 o 
   1  11  11        5.88        7.78      6.17 o 
   2  11  11        0.39        0.70      4.06 o 
  -4  12  11        0.04       -2.12      3.60 o 
  -3  12  11        1.30        0.04      3.48 o 
  -2  12  11        3.69        5.35      4.36 o 
  -1  12  11        8.14       13.16      5.67 o 
   0  12  11       22.59       32.34      6.02 o 
   1  12  11       46.87       64.02      8.30 o 
  -3  13  11        0.50       -1.64      3.99 o 
  -2  13  11        7.20       13.12      6.33 o 
  -1  13  11        0.27        5.83      5.12 o 
   0  13  11       44.79       50.76      7.71 o 
  -6   0  12       16.07        8.17     10.50 o 
  -4   0  12        9.10        6.43      6.53 o 
  -2   0  12        1.62        0.96      5.91 o 
   0   0  12      111.25      118.21     14.19 o 
   2   0  12      137.13      134.46     13.61 o 
   4   0  12       26.04        9.70      6.55 o 
  -7   1  12        2.49        7.29      5.27 o 
  -6   1  12        2.57       -3.73      5.18 o 
  -5   1  12        5.64       11.35      5.53 o 
  -4   1  12        3.76        3.09      3.04 o 
  -3   1  12       54.79       54.35      5.45 o 
  -2   1  12       76.88       80.94      6.74 o 
  -1   1  12       22.48       16.69      4.64 o 
   0   1  12        7.49        9.46      5.20 o 
   1   1  12        1.04        0.05      3.55 o 
   2   1  12        2.24        4.45      3.56 o 
   3   1  12       40.31       30.33      6.54 o 
   4   1  12        7.18        4.62      5.59 o 
  -7   2  12        0.66       10.40      4.87 o 
  -6   2  12        0.03       -2.58      6.73 o 
  -5   2  12        0.62       -2.59      4.68 o 
  -4   2  12        0.01       -1.07      3.85 o 
  -3   2  12        6.67        9.35      4.18 o 
  -2   2  12        3.58        0.01      3.04 o 
  -1   2  12       30.89       27.39      4.34 o 
   0   2  12       83.09       78.74      6.19 o 
   1   2  12        5.27        3.50      4.16 o 
   2   2  12        0.95        2.14      4.00 o 
   3   2  12        0.00        3.50      3.90 o 
   4   2  12        6.49        5.43      4.08 o 
  -7   3  12        8.69        4.29      5.28 o 
  -6   3  12       33.83       42.97     17.89 o 
  -5   3  12       21.10       16.55      5.57 o 
  -4   3  12       42.63       36.64      4.53 o 
  -3   3  12        0.00        1.32      3.35 o 
  -2   3  12      176.47      167.96      6.83 o 
  -1   3  12        7.27        5.46      3.40 o 
   0   3  12       69.64       69.19      5.22 o 
   1   3  12       14.27       16.92      4.71 o 
   2   3  12       41.33       42.10      6.92 o 
   3   3  12       11.42       16.85      6.01 o 
   4   3  12        0.00        3.68      4.75 o 
  -7   4  12        0.39       -3.92      4.40 o 
  -6   4  12        0.13        0.23      5.47 o 
  -5   4  12       28.04       27.91      5.78 o 
  -4   4  12       48.00       41.56      6.57 o 
  -3   4  12       66.36       66.94      6.29 o 
  -2   4  12       15.67       10.83      4.40 o 
  -1   4  12       44.10       50.35      5.71 o 
   0   4  12       37.70       41.05      5.68 o 
   1   4  12       35.79       27.87      4.93 o 
   2   4  12        0.38       -1.35      4.53 o 
   3   4  12        3.47       -3.61      4.38 o 
   4   4  12        0.72       -1.60      4.03 o 
  -7   5  12        0.99        1.11      4.96 o 
  -6   5  12       66.31       64.43     10.30 o 
  -5   5  12        0.73       -2.37      4.20 o 
  -4   5  12      115.95      120.57      7.24 o 
  -3   5  12       98.91       99.85      6.54 o 
  -2   5  12       41.64       42.28      5.70 o 
  -1   5  12      178.80      176.30      7.63 o 
   0   5  12       36.47       32.42      5.83 o 
   1   5  12        1.19        3.72      4.84 o 
   2   5  12       31.38       22.17      6.34 o 
   3   5  12        0.30       -0.03      4.22 o 
   4   5  12        0.17        2.44      5.01 o 
  -6   6  12       23.79       12.51      5.28 o 
  -5   6  12        9.62        4.76      4.14 o 
  -4   6  12      178.84      196.66      8.87 o 
  -3   6  12       77.87       72.50      8.30 o 
  -2   6  12      292.27      302.81     10.13 o 
  -1   6  12        0.05        2.32      3.63 o 
   0   6  12        4.71        2.23      3.26 o 
   1   6  12        3.86        1.83      3.97 o 
   2   6  12       10.57        9.25      4.57 o 
   3   6  12        4.44       11.82      5.14 o 
  -6   7  12       15.18        8.95      5.73 o 
  -5   7  12       95.13       92.61      8.26 o 
  -4   7  12       52.05       60.55      9.78 o 
  -3   7  12       87.95       93.51     10.95 o 
  -2   7  12        0.00        1.12      3.06 o 
  -1   7  12       18.74       16.12      4.71 o 
   0   7  12        0.02       -3.13      3.95 o 
   1   7  12       27.81       28.68      5.92 o 
   2   7  12       35.91       47.60     10.32 o 
   3   7  12        5.47        9.97      5.78 o 
  -6   8  12        1.17       -8.75      8.75 o 
  -5   8  12        1.08        0.04      3.17 o 
  -4   8  12       28.23       27.27      4.65 o 
  -3   8  12        6.37        7.36      4.39 o 
  -2   8  12       20.86       20.02      5.90 o 
  -1   8  12        8.58       10.74      4.20 o 
   0   8  12       25.31       22.71      5.86 o 
   1   8  12        2.72        0.76      3.99 o 
   2   8  12        3.18       10.40      4.86 o 
   3   8  12        7.32       10.99      4.13 o 
  -5   9  12        5.20        3.68      3.64 o 
  -4   9  12       12.79       12.18      4.65 o 
  -3   9  12        5.59        4.36      3.75 o 
  -2   9  12        2.21        3.36      4.82 o 
  -1   9  12        3.46        0.09      4.57 o 
   0   9  12       14.71       11.78      4.88 o 
   1   9  12        6.08       13.75      4.94 o 
   2   9  12       10.90       21.48      4.76 o 
  -5  10  12        0.51       20.10     17.89 o 
  -4  10  12        9.26        8.26      4.82 o 
  -3  10  12        3.83        5.50      4.38 o 
  -2  10  12        1.32        4.58      4.91 o 
  -1  10  12        4.77       14.16      5.98 o 
   0  10  12        0.19        1.44      3.65 o 
   1  10  12        0.39        1.41      4.86 o 
   2  10  12        1.13        0.75      4.18 o 
  -4  11  12        4.53        2.33      4.03 o 
  -3  11  12        0.81       -0.65      4.68 o 
  -2  11  12       13.38        9.36      5.15 o 
  -1  11  12        0.52       -3.47      5.29 o 
   0  11  12       18.35       21.96      7.24 o 
   1  11  12       21.88       17.31      5.47 o 
  -3  12  12        0.11        1.83      5.20 o 
  -2  12  12        3.86       10.87      4.73 o 
  -1  12  12        0.28       10.96      5.89 o 
   0  12  12       22.23       28.46      7.43 o 
  -7   0  13        0.28        6.22      7.00 o 
  -5   0  13        5.50        0.45      4.48 o 
  -3   0  13       34.65       27.22      6.35 o 
  -1   0  13      216.53      180.01     19.44 o 
   1   0  13      239.94      204.87     13.34 o 
   3   0  13       32.57       21.92      8.47 o 
  -7   1  13        2.07       15.60      8.47 o 
  -6   1  13        0.00       -0.27      5.05 o 
  -5   1  13        2.72        8.85      5.88 o 
  -4   1  13        0.40        5.28      3.94 o 
  -3   1  13       27.70       23.88      5.02 o 
  -2   1  13        5.32        5.45      3.76 o 
  -1   1  13       64.30       63.79      5.49 o 
   0   1  13       34.73       31.04      7.65 o 
   1   1  13        5.42        9.76      4.27 o 
   2   1  13       16.74       16.81      6.58 o 
   3   1  13        0.06       -0.35      4.79 o 
  -7   2  13        3.17       25.62      9.13 o 
  -6   2  13        0.68       16.91      8.55 o 
  -5   2  13        2.05       10.10      6.96 o 
  -4   2  13        1.10       -1.68      4.35 o 
  -3   2  13       56.87       59.59      4.76 o 
  -2   2  13       24.41       22.40      5.21 o 
  -1   2  13       59.39       62.83      8.54 o 
   0   2  13        3.36        0.99      4.13 o 
   1   2  13        1.62        0.54      3.88 o 
   2   2  13       13.07       13.61      5.27 o 
   3   2  13        0.04       -0.10      3.02 o 
  -6   3  13        0.84        7.16      7.75 o 
  -5   3  13        3.40       10.03      5.10 o 
  -4   3  13       16.87       15.08      5.59 o 
  -3   3  13       40.05       33.98      7.35 o 
  -2   3  13        0.53        0.64      3.83 o 
  -1   3  13        9.28       10.70      4.98 o 
   0   3  13       63.60       58.80     12.04 o 
   1   3  13        0.30        0.89      4.15 o 
   2   3  13        0.11       -0.87      4.29 o 
   3   3  13        0.11        2.82      5.51 o 
  -6   4  13        3.19        8.96      7.54 o 
  -5   4  13       15.97       15.81      4.76 o 
  -4   4  13        0.13        2.27      8.05 o 
  -3   4  13       15.64       15.33      3.97 o 
  -2   4  13      114.78      122.60      5.91 o 
  -1   4  13       33.69       32.12      7.13 o 
   0   4  13       13.32        7.20      4.74 o 
   1   4  13       19.75       16.05      5.74 o 
   2   4  13        2.84        2.44      4.49 o 
   3   4  13        5.21        1.55      4.71 o 
  -6   5  13        8.83        6.53      6.80 o 
  -5   5  13        3.58        3.50      3.73 o 
  -4   5  13        1.71       10.73      5.79 o 
  -3   5  13        2.17        4.32      4.06 o 
  -2   5  13        2.99        0.84      4.76 o 
  -1   5  13        1.89       -0.31      4.23 o 
   0   5  13       30.81       23.97      4.78 o 
   1   5  13        0.19        0.38      3.69 o 
   2   5  13       24.30       20.78      6.42 o 
   3   5  13        9.28        8.01      5.02 o 
  -6   6  13        4.80        2.33      5.91 o 
  -5   6  13       66.90       62.02      7.10 o 
  -4   6  13       12.93        9.42      4.39 o 
  -3   6  13       46.27       43.21      5.66 o 
  -2   6  13        7.05        3.10      4.19 o 
  -1   6  13       12.53        6.52      4.19 o 
   0   6  13        1.30       -0.30      4.51 o 
   1   6  13        1.24        1.39      3.84 o 
   2   6  13       20.70       24.62      4.87 o 
  -5   7  13        0.46        1.86      4.19 o 
  -4   7  13        1.86        0.31      4.24 o 
  -3   7  13       40.70       41.10      6.57 o 
  -2   7  13       20.99       18.35      4.88 o 
  -1   7  13        8.29       11.51      5.03 o 
   0   7  13       93.87      108.59      8.02 o 
   1   7  13       14.31        9.86      5.86 o 
   2   7  13       13.79       15.55      5.68 o 
  -5   8  13       13.26       10.25      4.95 o 
  -4   8  13        3.10        1.68      3.93 o 
  -3   8  13        6.43        6.24      5.23 o 
  -2   8  13       57.44       68.72      7.69 o 
  -1   8  13       48.89       46.01      7.91 o 
   0   8  13       21.54       22.68      5.37 o 
   1   8  13        0.21        6.76      4.61 o 
   2   8  13        1.83       -1.98      4.10 o 
  -4   9  13       14.68       16.53      5.83 o 
  -3   9  13        8.82       11.97      5.36 o 
  -2   9  13        6.59        9.18      5.74 o 
  -1   9  13       26.06       21.67      5.37 o 
   0   9  13        1.56        4.44      5.36 o 
   1   9  13        8.84       14.18      4.43 o 
  -4  10  13        0.85        1.40      4.53 o 
  -3  10  13        0.00        2.75      5.34 o 
  -2  10  13        3.87        1.06      3.66 o 
  -1  10  13        2.70        6.45      6.08 o 
   0  10  13       11.27       14.21      5.87 o 
  -2  11  13        0.63        2.33      4.59 o 
  -1  11  13        3.79        6.90      5.48 o 
  -6   0  14        1.93       -0.78      6.22 o 
  -4   0  14       12.36       11.00      6.25 o 
  -2   0  14      113.51      122.47     11.68 o 
   0   0  14       56.44       27.67     23.91 o 
   2   0  14       13.32        4.69      6.49 o 
  -6   1  14        1.27        7.32      8.30 o 
  -5   1  14        7.45       16.39      6.68 o 
  -4   1  14        5.12        4.20      4.35 o 
  -3   1  14       12.48        9.51      5.76 o 
  -2   1  14        2.65        6.97      4.85 o 
  -1   1  14       12.25       17.96      5.28 o 
   0   1  14        1.93        5.18      5.67 o 
   1   1  14       22.92       21.46      6.92 o 
   2   1  14        4.80        7.46      5.50 o 
  -6   2  14        0.03        4.79      8.02 o 
  -5   2  14        0.24        3.54      5.74 o 
  -4   2  14        0.03       -4.03      4.56 o 
  -3   2  14        0.02       -0.01      2.92 o 
  -2   2  14        8.50        5.80      4.64 o 
  -1   2  14        1.53        1.83      5.12 o 
   0   2  14        9.06        9.06      4.64 o 
   1   2  14        0.23       -1.16      5.00 o 
   2   2  14        1.24        0.90      3.80 o 
  -6   3  14        9.34        6.08      8.55 o 
  -5   3  14        0.16       -4.47      5.78 o 
  -4   3  14       38.47       33.48      6.50 o 
  -3   3  14        0.37        4.74      5.39 o 
  -2   3  14        0.76        5.07      4.89 o 
  -1   3  14       22.17       21.56      5.73 o 
   0   3  14       30.17       19.96      6.67 o 
   1   3  14        0.51       -0.04      4.36 o 
   2   3  14        7.26        5.82      6.16 o 
  -6   4  14        1.89       11.47      6.87 o 
  -5   4  14        4.14        6.45      5.75 o 
  -4   4  14        1.48        2.35      4.00 o 
  -3   4  14       12.22       19.46      5.32 o 
  -2   4  14        3.90        4.77      4.20 o 
  -1   4  14        3.19        3.02      4.07 o 
   0   4  14       20.16       20.50      6.82 o 
   1   4  14        7.63        6.08      4.25 o 
   2   4  14        0.00        0.94      3.42 o 
  -5   5  14        7.69        8.21      5.33 o 
  -4   5  14       24.29       30.41      7.12 o 
  -3   5  14       18.01       16.78      6.22 o 
  -2   5  14       10.51        7.30      4.82 o 
  -1   5  14        1.71       -0.64      5.03 o 
   0   5  14       15.41       15.84      6.06 o 
   1   5  14        0.33        2.25      4.26 o 
   2   5  14        0.72       -0.20      4.62 o 
  -5   6  14        7.50        6.55      4.40 o 
  -4   6  14       36.65       43.64      7.20 o 
  -3   6  14        1.05        0.36      3.40 o 
  -2   6  14        0.19        0.33      3.60 o 
  -1   6  14        0.02        1.83      3.96 o 
   0   6  14       18.31       18.47      5.79 o 
   1   6  14        6.21        5.09      4.93 o 
  -5   7  14       21.81       21.26      6.46 o 
  -4   7  14        2.64        9.23      5.44 o 
  -3   7  14        7.48        8.51      4.36 o 
  -2   7  14       19.27       16.98      5.69 o 
  -1   7  14        9.41       10.05      6.15 o 
   0   7  14       22.15       16.79      6.88 o 
   1   7  14        6.02        8.12      4.99 o 
  -4   8  14        1.07        8.04      5.78 o 
  -3   8  14        1.09        6.55      4.77 o 
  -2   8  14       21.91       34.51      7.43 o 
  -1   8  14        0.00       -0.77      3.81 o 
   0   8  14        3.73        5.84      5.40 o 
  -3   9  14        0.65        2.70      5.08 o 
  -2   9  14       14.59       17.82      6.13 o 
  -1   9  14        2.61        4.77      4.39 o 
  -5   0  15       11.57       11.44      6.90 o 
  -3   0  15       83.43       80.91      9.12 o 
  -1   0  15       48.25       54.54     10.69 o 
   1   0  15       11.73       10.89      7.58 o 
  -5   1  15       18.86        9.75      8.06 o 
  -4   1  15        4.03        5.25      4.34 o 
  -3   1  15       20.96       18.08      5.66 o 
  -2   1  15        4.87        4.26      5.66 o 
  -1   1  15        1.26        0.87      5.21 o 
   0   1  15        2.82       -1.15      5.21 o 
   1   1  15        8.86        8.46      5.12 o 
  -5   2  15       14.17       21.97      6.36 o 
  -4   2  15        2.45        2.89      4.55 o 
  -3   2  15       11.79        7.74      5.14 o 
  -2   2  15        0.24       -3.19      3.83 o 
  -1   2  15        3.08        7.73      4.36 o 
   0   2  15        1.26       -0.17      3.27 o 
   1   2  15        4.36        2.33      4.96 o 
  -5   3  15        6.42        4.45      6.01 o 
  -4   3  15        0.37        3.79      4.77 o 
  -3   3  15        6.45       -0.96      5.23 o 
  -2   3  15        9.05        5.81      4.98 o 
  -1   3  15        0.03        0.25      4.75 o 
   0   3  15        4.32        4.14      5.36 o 
   1   3  15        8.53        4.66      5.91 o 
  -5   4  15        6.43       15.55     10.50 o 
  -4   4  15       43.09       40.67      6.30 o 
  -3   4  15        0.33       -0.55      3.31 o 
  -2   4  15        6.60        5.49      5.16 o 
  -1   4  15       14.49       13.16      5.71 o 
   0   4  15        1.36        2.01      5.38 o 
   1   4  15        5.51        3.16      5.02 o 
  -4   5  15        0.87        3.30      6.10 o 
  -3   5  15        1.90       -0.27      4.44 o 
  -2   5  15       28.83       21.86      6.06 o 
  -1   5  15        0.01        0.04      3.73 o 
   0   5  15       15.28       19.23      4.88 o 
  -4   6  15        0.18        4.31      4.45 o 
  -3   6  15        0.00        2.26      4.79 o 
  -2   6  15        2.48        5.97      4.53 o 
  -1   6  15        7.59        7.37      5.74 o 
   0   6  15        1.10        4.07      5.95 o 
  -3   7  15        5.14        7.01      5.56 o 
  -2   7  15       19.16       23.79      6.31 o 
  -1   7  15        1.69        7.05      6.23 o 
  -4   0  16       24.31       13.29     12.44 o 
  -2   0  16        9.47        5.50      8.63 o 
  -3   1  16        4.06        4.60      6.01 o 
  -2   1  16        0.77        1.67      4.69 o 
  -1   1  16       10.44       17.88      5.32 o 
  -3   2  16        0.68        0.47      3.53 o 
  -2   2  16        4.21        9.44      5.73 o 
  -1   2  16        9.15        6.82      6.39 o 
  -3   3  16        1.44        0.79      4.31 o 
  -2   3  16        0.51        0.16      4.47 o 
  -1   3  16        1.76       -1.72      3.98 o 
  -2   4  16       16.80       26.57      5.63 o 
                                                 
